# Supplementary material for: Mediation and moderation analysis of the association between physical capability and quality of life among stroke patients
Source: PLoS One. 2025 Jun 10;20(6):e0320833. doi: 10.1371/journal.pone.0320833 (PMC12151468; doi:10.1371/journal.pone.0320833)
Supplement: S1 File — Data - revision. (XLSX) [file pone.0320833.s001.xlsx]

## Sheet: 康复数据SPSS-组2 - 补数据
number	Stroke type（1=ischemic stroke；2=hemorrhagic stroke；3=other)	Time since stroke	Paretic side(1=Left;2=Right;3=Unknown）	Physical dysfunction（0=no;1=yes)	Speech dysfunction（0=no;1=yes)	Cognitive disorder（0=no;1=yes)	Balance disorder（0=no;1=yes)	Operation history（0=no;1=yes)	Hypertension（0=no;1=yes)	Diabetes（0=no;1=yes)	Stroke history（0=no;1=yes)	Other diseases（0=no;1=yes)	Cancer（0=no;1=yes)	healthy（0=no;1=yes)	Glascow Coma Scale (total score)	Brunnstrom staging - upper extremity（1=Phase 1；2=Phase 2；3=Phase 3；4=Phase 4；5=Phase 5；6=Phase 6）	Brunnstrom Staging - Hands（1=Phase 1；2=Phase 2；3=Phase 3；4=Phase 4；5=Phase 5；6=Phase 6）	Brunnstrom staging - lower extremities（1=Phase 1；2=Phase 2；3=Phase 3；4=Phase 4；5=Phase 5；6=Phase 6）	Brunnstrom staging -total score	Minibest Balance Scale - Total Score	Activity Balance Confidence Scale ABC (total score)	Montreal cognitive assessment (total score)	Hamilton Depression Scale - Total Score	Depression Subgroup（0=depression-free；1=depressed）	Modified Barthel Index (MBI) Score - Total Score	Brunnstrom staging -total score_mean	Minibest Balance Scale - Total Score_mean	Activity Balance Confidence Scale ABC (total score)_mean	Brunnstrom staging -total score_Activity Balance Confidence Scale ABC-total score	Minibest Balance Scale - Total Score_Activity Balance Confidence Scale ABC-total score	phys_m	phys_m_mean	phys_self	Brunnstrom staging -total score_Minibest Balance Scale - Total Score	ZV46_98（Zscore（Brunnstrom staging -total score_Minibest Balance Scale - Total Score））	hyperten	hyperten_mean	hyper_ABC	Zscore: Brunnstrom staging -total score	Zscore: Minibest Balance Scale - Total Score	Zscore: Activity Balance Confidence Scale ABC (total score)	Zhyperten（Zscore(hyperten)）	Zhyper_ABC	Zscore: Modified Barthel Index (MBI) Score - Total Score	Zhyper_sum
1	1	14	2	1	1	0	0	0	0	0	0	1	0	0	15	6	6	6	18	30	96.875	26	0	0	100	15.1791	24.1701	76.903	56.3389	116.434	24	19.6746	419.021	24	0.876184		0.685075	52.6843	0.843145	0.804457	0.779852	-1.47381	-1.14935	0.640076	-1.29133
2	1	15	1	1	1	0	0	0	0	0	1	1	0	0	15	6	6	6	18	29	92.5	25	0	0	100	15.1791	24.1701	76.903	43.9975	75.3311	23.5	19.6746	353.847	23.5	0.7749	0	0.685075	52.6843	0.843145	0.666468	0.60902	-1.47381	-0.897579	0.640076	-1.14205
3	1	0	1	1	0	0	0	0	0	0	1	1	0	0	15	6	6	6	18	32	95.625	18	2	0	100	15.1791	24.1701	76.903	52.8128	146.59	25	19.6746	509.239	25	1.07875	0	0.685075	52.6843	0.843145	1.08044	0.731043	-1.47381	-1.07742	0.640076	-1.58987
4	1	2065	1	1	0	0	0	0	0	0	1	0	0	0	15	6	6	6	18	28	96.25	21	0	0	100	15.1791	24.1701	76.903	54.5758	74.0961	23	19.6746	320.067	23	0.673616	0	0.685075	52.6843	0.843145	0.528479	0.755448	-1.47381	-1.11338	0.640076	-0.99278
5	1	230	3	0	0	0	0	1	0	0	0	0	1	0	15	5	4	4	13	16	26.25	30	5	0	57	15.1791	24.1701	76.903	110.378	413.843	14.5	19.6746	-135.834	14.5	-1.04822	0	0.685075	52.6843	-0.651319	-1.12739	-1.97786	-1.47381	2.91499	-2.48945	1.54487
6	1	4368	2	1	0	0	0	0	0	0	1	1	0	0	15	3	3	6	12	19	55	19.2984	4	0	95	15.1791	24.1701	76.903	69.632	113.242	15.5	19.6746	-229.604	15.5	-0.845648	0	0.685075	52.6843	-0.950211	-0.713425	-0.855253	-1.47381	1.26048	0.276177	1.24632
7	1	20	2	1	1	0	0	0	0	1	0	1	0	0	15	2	2	4	8	13	31.25	19.2984	5	0	55	15.1791	24.1701	76.903	327.748	509.951	10.5	19.6746	-286.707	10.5	-1.85849	0	0.685075	52.6843	-2.14578	-1.54136	-1.78263	-1.47381	2.62725	-2.63501	2.73906
8	1	40	3	1	1	0	0	0	0	0	1	1	0	0	15	6	6	6	18	32	96.875	21	2	0	100	15.1791	24.1701	76.903	56.3389	156.378	25	19.6746	515.896	25	1.07875	0	0.685075	52.6843	0.843145	1.08044	0.779852	-1.47381	-1.14935	0.640076	-1.58987
9	1	16	2	1	0	0	0	0	0	0	0	0	0	1	15	6	6	6	18	32	96.875	22	2	0	88.7381	15.1791	24.1701	76.903	56.3389	156.378	25	19.6746	515.896	25	1.07875	0	0.685075	52.6843	0.843145	1.08044	0.779852	-1.47381	-1.14935	-0.179561	-1.58987
10	2	5	2	0	0	1	0	0	0	0	0	0	0	1	15	2	2	3	7	17	31.875	13	6	0	66	15.1791	24.1701	76.903	368.289	322.858	12	19.6746	-244.629	12	-1.55464	0	0.685075	52.6843	-2.44468	-0.989404	-1.75822	-1.47381	2.59128	-1.83443	2.29124
11	1	8	2	1	0	0	0	0	0	0	0	0	0	1	15	6	6	6	18	30	86.875	20	3	0	100	15.1791	24.1701	76.903	28.1299	58.1352	24	19.6746	375.767	24	0.876184	0	0.685075	52.6843	0.843145	0.804457	0.389379	-1.47381	-0.57387	0.640076	-1.29133
12	2	225	2	0	0	0	0	0	0	1	0	0	0	0	15	1	1	2	4	3	92.8349	5	6	0	34	15.1791	24.1701	76.903	-178.104	-337.28	3.5	19.6746	-1501.57	3.5	-3.27647	0	0.685075	52.6843	-3.34135	-2.92125	0.622097	-1.47381	-0.916851	-4.16338	4.82888
13	1	30	1	1	0	0	0	0	0	1	0	0	0	0	15	6	6	6	18	27	95.625	23	0	0	100	15.1791	24.1701	76.903	52.8128	52.9804	22.5	19.6746	270.176	22.5	0.572331	0	0.685075	52.6843	0.843145	0.390489	0.731043	-1.47381	-1.07742	0.640076	-0.843506
14	1	36	3	1	0	0	0	0	0	0	0	0	0	1	15	6	6	6	18	32	96.875	21	1	0	100	15.1791	24.1701	76.903	56.3389	156.378	25	19.6746	515.896	25	1.07875	0	0.685075	52.6843	0.843145	1.08044	0.779852	-1.47381	-1.14935	0.640076	-1.58987
15	1	40	2	1	0	0	0	0	0	0	0	0	0	1	15	6	6	6	18	32	96.875	21	3	0	100	15.1791	24.1701	76.903	56.3389	156.378	25	19.6746	515.896	25	1.07875	0	0.685075	52.6843	0.843145	1.08044	0.779852	-1.47381	-1.14935	0.640076	-1.58987
16	1	13	2	1	1	0	0	0	0	1	1	0	0	0	15	6	6	6	18	29	85	21	0	0	88.7381	15.1791	24.1701	76.903	22.8408	39.1072	23.5	19.6746	325.157	23.5	0.7749	0	0.685075	52.6843	0.843145	0.666468	0.316165	-1.47381	-0.465967	-0.179561	-1.14205
17	1	15	2	1	1	0	0	0	0	1	0	0	0	0	15	6	6	6	18	27	92.5	22	0	0	100	15.1791	24.1701	76.903	43.9975	44.1371	22.5	19.6746	261.347	22.5	0.572331	0	0.685075	52.6843	0.843145	0.390489	0.60902	-1.47381	-0.897579	0.640076	-0.843506
18	1	15	2	1	1	0	0	0	0	0	0	0	0	0	15	5	4	5	14	32	93.125	16	4	0	95	15.1791	24.1701	76.903	-19.1274	127.016	23	19.6746	309.675	23	0.673616	0	0.685075	52.6843	-0.352426	1.08044	0.633425	-1.47381	-0.933546	0.276177	-0.99278
19	1	372	1	1	0	0	0	0	0	0	1	0	0	0	15	2	2	4	8	16	81.25	17	2	0	85	15.1791	24.1701	76.903	-31.2075	-35.5155	12	19.6746	-623.563	12	-1.55464	0	0.685075	52.6843	-2.14578	-1.12739	0.169738	-1.47381	-0.250161	-0.451619	2.29124
20	1	14	2	1	0	0	0	0	0	0	0	0	0	1	15	5	5	6	16	29	96.25	15	1	0	100	15.1791	24.1701	76.903	15.8819	93.4431	22.5	19.6746	271.942	22.5	0.572331	0	0.685075	52.6843	0.24536	0.666468	0.755448	-1.47381	-1.11338	0.640076	-0.843506
21	1	188	2	1	0	0	0	0	0	0	1	1	0	0	15	6	6	6	18	27	87.5	22	0	0	100	15.1791	24.1701	76.903	29.893	29.9879	22.5	19.6746	247.22	22.5	0.572331	0	0.685075	52.6843	0.843145	0.390489	0.413784	-1.47381	-0.609838	0.640076	-0.843506
22	1	1469	1	0	1	0	0	0	0	1	0	1	0	0	15	6	6	6	18	29	95.625	23	0	0	100	15.1791	24.1701	76.903	52.8128	90.4244	23.5	19.6746	365.801	23.5	0.7749	0	0.685075	52.6843	0.843145	0.666468	0.731043	-1.47381	-1.07742	0.640076	-1.14205
23	2	123	2	1	0	0	0	0	0	0	0	0	0	1	15	3	3	4	10	10	23.125	16	2	0	73	15.1791	24.1701	76.903	278.522	762.042	10	19.6746	-223.726	10	-1.95977	0	0.685075	52.6843	-1.548	-1.95533	-2.09989	-1.47381	3.09483	-1.32498	2.88833
24	1	11	2	1	0	0	0	0	0	0	1	1	0	0	15	6	6	6	18	27	95	17	0	0	100	15.1791	24.1701	76.903	51.0497	51.2118	22.5	19.6746	268.41	22.5	0.572331	0	0.685075	52.6843	0.843145	0.390489	0.706638	-1.47381	-1.04145	0.640076	-0.843506
25	1	189	3	0	1	0	0	0	0	0	1	0	0	0	15	6	6	6	18	28	96.25	19	0	0	100	15.1791	24.1701	76.903	54.5758	74.0961	23	19.6746	320.067	23	0.673616	0	0.685075	52.6843	0.843145	0.528479	0.755448	-1.47381	-1.11338	0.640076	-0.99278
26	1	189	1	1	0	0	0	0	0	0	0	1	0	0	15	4	3	5	12	20	82.5	15	0	0	93	15.1791	24.1701	76.903	-17.7934	-23.3403	16	19.6746	-303.157	16	-0.744363	0	0.685075	52.6843	-0.950211	-0.575436	0.218547	-1.47381	-0.322097	0.130618	1.09705
27	1	12	2	1	0	0	0	0	0	0	0	0	0	1	15	5	4	6	15	28	95.625	20	2	0	88.7381	15.1791	24.1701	76.903	-3.35319	71.7024	21.5	19.6746	174.551	21.5	0.369763	0	0.685075	52.6843	-0.053533	0.528479	0.731043	-1.47381	-1.07742	-0.179561	-0.544959
28	1	24	1	1	1	0	0	0	0	1	0	0	0	0	15	6	6	6	18	32	96.875	19	1	0	100	15.1791	24.1701	76.903	56.3389	156.378	25	19.6746	515.896	25	1.07875	0	0.685075	52.6843	0.843145	1.08044	0.779852	-1.47381	-1.14935	0.640076	-1.58987
29	1	70	1	1	1	0	0	0	0	0	1	1	0	0	15	6	6	5	17	22	83.125	23	5	0	95	15.1791	24.1701	76.903	11.3296	-13.5026	19.5	19.6746	-14.5159	19.5	-0.0353739	0	0.685075	52.6843	0.544253	-0.299457	0.242952	-1.47381	-0.358064	0.276177	0.0521343
30	1	9	2	1	0	0	0	0	0	0	0	0	0	0	15	6	6	2	14	27	86.25	15	6	0	100	15.1791	24.1701	76.903	-11.0211	26.4506	20.5	19.6746	71.1884	20.5	0.167195	0	0.685075	52.6843	-0.352426	0.390489	0.364975	-1.47381	-0.537902	0.640076	-0.246413
31	1	127	1	1	0	0	0	0	0	0	1	0	0	0	15	6	6	6	18	27	95.625	22	0	0	100	15.1791	24.1701	76.903	52.8128	52.9804	22.5	19.6746	270.176	22.5	0.572331	0	0.685075	52.6843	0.843145	0.390489	0.731043	-1.47381	-1.07742	0.640076	-0.843506
32	1	13	2	1	1	0	0	0	0	1	0	1	0	0	15	6	6	6	18	30	95	17	3	0	100	15.1791	24.1701	76.903	51.0497	105.503	24	19.6746	410.91	24	0.876184	0	0.685075	52.6843	0.843145	0.804457	0.706638	-1.47381	-1.04145	0.640076	-1.29133
33	1	1182	2	1	1	0	0	0	0	0	0	1	0	0	15	4	4	4	12	11	35.625	9	6	0	64	15.1791	24.1701	76.903	131.227	543.638	11.5	19.6746	-291.221	11.5	-1.65592	0	0.685075	52.6843	-0.950211	-1.81734	-1.61179	-1.47381	2.37548	-1.97999	2.44051
34	1	23	1	1	1	0	0	0	0	0	0	0	0	1	15	6	6	5	17	22	98.125	12	0	0	89	15.1791	24.1701	76.903	38.643	-46.0549	19.5	19.6746	-17.1353	19.5	-0.0353739	0	0.685075	52.6843	0.544253	-0.299457	0.828661	-1.47381	-1.22129	-0.160501	0.0521343
35	1	31	2	1	1	0	0	0	0	0	0	1	0	0	15	5	5	5	15	26	91.25	18	0	0	100	15.1791	24.1701	76.903	-2.56961	26.2528	20.5	19.6746	75.3153	20.5	0.167195	0	0.685075	52.6843	-0.053533	0.2525	0.560211	-1.47381	-0.825643	0.640076	-0.246413
36	1	12	1	1	0	0	0	0	0	1	0	1	0	0	15	5	5	5	15	26	71.875	22	3	0	79	15.1791	24.1701	76.903	0.90054	-9.20051	20.5	19.6746	59.3237	20.5	0.167195	0	0.685075	52.6843	-0.053533	0.2525	-0.19633	-1.47381	0.289353	-0.888297	-0.246413
37	1	31	1	0	0	0	0	0	0	0	0	1	0	0	15	6	6	6	18	32	95.625	19	2	0	100	15.1791	24.1701	76.903	52.8128	146.59	25	19.6746	509.239	25	1.07875	0	0.685075	52.6843	0.843145	1.08044	0.731043	-1.47381	-1.07742	0.640076	-1.58987
38	1	11	2	1	0	0	0	0	0	0	0	1	0	0	15	4	4	4	12	27	94.375	22	0	0	100	15.1791	24.1701	76.903	-55.5453	49.4431	19.5	19.6746	-16.4804	19.5	-0.0353739	0	0.685075	52.6843	-0.950211	0.390489	0.682234	-1.47381	-1.00548	0.640076	0.0521343
39	1	76	2	1	0	0	0	0	0	0	1	1	0	0	15	6	6	6	18	27	71.25	23	0	0	88.7381	15.1791	24.1701	76.903	-15.9466	-15.9972	22.5	19.6746	201.308	22.5	0.572331	0	0.685075	52.6843	0.843145	0.390489	-0.220735	-1.47381	0.325321	-0.179561	-0.843506
40	1	372	3	1	0	0	1	0	0	0	1	1	0	0	15	6	6	6	18	27	92.5	21	0	0	100	15.1791	24.1701	76.903	43.9975	44.1371	22.5	19.6746	261.347	22.5	0.572331	0	0.685075	52.6843	0.843145	0.390489	0.60902	-1.47381	-0.897579	0.640076	-0.843506
41	1	7	1	1	0	0	0	0	0	1	0	0	0	0	15	6	6	6	18	27	96.875	22	0	0	100	15.1791	24.1701	76.903	56.3389	56.5177	22.5	19.6746	273.708	22.5	0.572331	0	0.685075	52.6843	0.843145	0.390489	0.779852	-1.47381	-1.14935	0.640076	-0.843506
42	1	2935	1	0	0	0	0	0	0	0	1	0	0	0	15	6	6	6	18	31	98.75	22	0	0	100	15.1791	24.1701	76.903	61.6281	149.212	24.5	19.6746	476.506	24.5	0.977468	0	0.685075	52.6843	0.843145	0.942447	0.853066	-1.47381	-1.25725	0.640076	-1.4406
43	1	370	2	1	0	0	0	0	0	0	1	0	0	0	15	6	6	6	18	31	95.625	27	0	0	100	15.1791	24.1701	76.903	52.8128	127.868	24.5	19.6746	461.426	24.5	0.977468	0	0.685075	52.6843	0.843145	0.942447	0.731043	-1.47381	-1.07742	0.640076	-1.4406
44	2	15	1	1	0	0	0	0	0	0	1	0	0	0	15	6	6	6	18	29	83.125	16	5	0	95	15.1791	24.1701	76.903	17.5516	30.0513	23.5	19.6746	317.984	23.5	0.7749	0	0.685075	52.6843	0.843145	0.666468	0.242952	-1.47381	-0.358064	0.276177	-1.14205
45	1	20	1	1	0	0	1	0	0	0	0	0	0	1	15	6	6	6	18	27	95.625	22	0	0	100	15.1791	24.1701	76.903	52.8128	52.9804	22.5	19.6746	270.176	22.5	0.572331	0	0.685075	52.6843	0.843145	0.390489	0.731043	-1.47381	-1.07742	0.640076	-0.843506
46	1	13	3	0	1	0	0	0	0	0	0	0	0	1	15	6	6	6	18	27	96.25	23	0	0	100	15.1791	24.1701	76.903	54.5758	54.7491	22.5	19.6746	271.942	22.5	0.572331	0	0.685075	52.6843	0.843145	0.390489	0.755448	-1.47381	-1.11338	0.640076	-0.843506
47	1	23	2	1	0	0	1	0	0	0	1	0	0	0	15	6	6	6	18	27	92.5	22	0	0	100	15.1791	24.1701	76.903	43.9975	44.1371	22.5	19.6746	261.347	22.5	0.572331	0	0.685075	52.6843	0.843145	0.390489	0.60902	-1.47381	-0.897579	0.640076	-0.843506
48	1	16	1	1	0	0	0	0	0	0	0	0	0	0	15	6	6	6	18	32	100	30	0	0	105	15.1791	24.1701	76.903	65.1542	180.846	25	19.6746	532.537	25	1.07875	0	0.685075	52.6843	0.843145	1.08044	0.901875	-1.47381	-1.32919	1.00397	-1.58987
49	1	20	1	1	0	0	0	0	0	0	0	1	0	0	15	4	4	4	12	17	74.375	18	0	0	89	15.1791	24.1701	76.903	8.03682	18.1262	14.5	19.6746	-384.863	14.5	-1.04822	0	0.685075	52.6843	-0.950211	-0.989404	-0.0987121	-1.47381	0.145483	-0.160501	1.54487
50	1	16	2	1	1	1	0	0	0	0	1	1	0	0	15	6	6	6	18	32	95.625	19	2	0	105	15.1791	24.1701	76.903	52.8128	146.59	25	19.6746	509.239	25	1.07875	0	0.685075	52.6843	0.843145	1.08044	0.731043	-1.47381	-1.07742	1.00397	-1.58987
51	2	46	1	0	0	0	1	0	0	0	0	1	0	0	15	6	6	6	18	27	95.625	19	0	0	105	15.1791	24.1701	76.903	52.8128	52.9804	22.5	19.6746	270.176	22.5	0.572331	0	0.685075	52.6843	0.843145	0.390489	0.731043	-1.47381	-1.07742	1.00397	-0.843506
52	1	366	1	1	0	0	0	0	0	0	0	0	0	0	15	5	4	4	13	15	52.5	25	0	0	86	15.1791	24.1701	76.903	53.1767	223.779	14	19.6746	-297.918	14	-1.1495	0	0.685075	52.6843	-0.651319	-1.26538	-0.952872	-1.47381	1.40435	-0.37884	1.69414
53	1	5	2	1	0	0	0	0	0	0	0	0	0	1	15	5	5	4	14	28	95	17	0	0	100	15.1791	24.1701	76.903	-21.3382	69.3088	21	19.6746	125.91	21	0.268479	0	0.685075	52.6843	-0.352426	0.528479	0.706638	-1.47381	-1.04145	0.640076	-0.395686
54	1	1135	3	0	1	0	0	0	0	0	1	0	0	0	15	6	6	6	18	29	96.875	21	1	0	100	15.1791	24.1701	76.903	56.3389	96.4617	23.5	19.6746	370.583	23.5	0.7749	0	0.685075	52.6843	0.843145	0.666468	0.779852	-1.47381	-1.14935	0.640076	-1.14205
55	1	402	1	1	0	0	0	0	0	0	1	0	0	0	15	6	6	6	18	29	93.75	21	0	0	100	15.1791	24.1701	76.903	47.5236	81.3684	23.5	19.6746	358.629	23.5	0.7749	0	0.685075	52.6843	0.843145	0.666468	0.657829	-1.47381	-0.969514	0.640076	-1.14205
56	1	1129	3	1	0	0	0	0	0	0	1	0	0	0	15	6	6	6	18	29	92.5	21	0	0	100	15.1791	24.1701	76.903	43.9975	75.3311	23.5	19.6746	353.847	23.5	0.7749	0	0.685075	52.6843	0.843145	0.666468	0.60902	-1.47381	-0.897579	0.640076	-1.14205
57	1	396	1	1	1	0	0	0	0	1	1	0	0	0	15	5	5	5	15	26	94.375	24	0	0	100	15.1791	24.1701	76.903	-3.12931	31.9711	20.5	19.6746	77.8946	20.5	0.167195	0	0.685075	52.6843	-0.053533	0.2525	0.682234	-1.47381	-1.00548	0.640076	-0.246413
58	1	8	2	1	0	0	0	0	0	0	1	1	0	0	15	6	6	6	18	29	75	16	2	0	100	15.1791	24.1701	76.903	-5.3682	-9.19127	23.5	19.6746	286.903	23.5	0.7749	0	0.685075	52.6843	0.843145	0.666468	-0.0743075	-1.47381	0.109515	0.640076	-1.14205
59	1	3	1	1	1	0	0	0	0	1	0	1	0	0	15	3	2	3	8	29	90.625	21	0	0	77	15.1791	24.1701	76.903	-98.5116	66.2751	18.5	19.6746	-106.451	18.5	-0.237942	0	0.685075	52.6843	-2.14578	0.666468	0.535807	-1.47381	-0.789676	-1.03386	0.350681
60	1	0	3	1	1	0	0	0	0	0	1	0	0	0	15	6	6	6	18	27	96.25	20	3	0	100	15.1791	24.1701	76.903	54.5758	54.7491	22.5	19.6746	271.942	22.5	0.572331	0	0.685075	52.6843	0.843145	0.390489	0.755448	-1.47381	-1.11338	0.640076	-0.843506
61	1	4	1	0	0	0	0	0	0	0	1	0	0	0	15	6	6	6	18	32	94.375	19	6	0	98	15.1791	24.1701	76.903	49.2866	136.803	25	19.6746	502.582	25	1.07875	0	0.685075	52.6843	0.843145	1.08044	0.682234	-1.47381	-1.00548	0.494516	-1.58987
62	1	7	2	1	1	0	0	0	0	1	1	1	0	0	15	6	5	6	17	28	91.25	22	0	0	100	15.1791	24.1701	76.903	26.1244	54.9468	22.5	19.6746	257.815	22.5	0.572331	0	0.685075	52.6843	0.544253	0.528479	0.560211	-1.47381	-0.825643	0.640076	-0.843506
63	1	1	1	1	0	0	1	0	0	0	0	0	0	0	15	6	6	6	18	32	97.5	19	1	0	100	15.1791	24.1701	76.903	58.1019	161.271	25	19.6746	519.224	25	1.07875	0	0.685075	52.6843	0.843145	1.08044	0.804257	-1.47381	-1.18532	0.640076	-1.58987
64	1	19	2	0	0	0	0	0	0	0	0	1	0	0	15	6	6	5	17	16	80	29	0	0	88.7381	15.1791	24.1701	76.903	5.63929	-25.3028	16.5	19.6746	-253.97	16.5	-0.643079	0	0.685075	52.6843	0.544253	-1.12739	0.120929	-1.47381	-0.178226	-0.179561	0.947775
65	1	3	1	1	1	0	0	0	0	0	0	0	0	1	15	5	1	5	11	28	96.25	16	0	0	100	15.1791	24.1701	76.903	-80.8531	74.0961	19.5	19.6746	-16.8078	19.5	-0.0353739	0	0.685075	52.6843	-1.2491	0.528479	0.755448	-1.47381	-1.11338	0.640076	0.0521343
66	1	28	2	1	1	0	0	0	0	1	0	0	0	0	15	5	5	5	15	25	90	16	0	0	97	15.1791	24.1701	76.903	-2.34573	10.8685	20	19.6746	29.2836	20	0.0659103	0	0.685075	52.6843	-0.053533	0.114511	0.511402	-1.47381	-0.753708	0.421737	-0.0971391
67	1	4	1	1	0	0	1	0	0	0	0	1	0	0	15	5	5	6	16	28	95	21	3	0	98	15.1791	24.1701	76.903	14.8557	69.3088	22	19.6746	220.91	22	0.471047	0	0.685075	52.6843	0.24536	0.528479	0.706638	-1.47381	-1.04145	0.494516	-0.694233
68	1	26	2	1	0	0	1	0	0	1	0	1	0	0	15	5	5	5	15	23	91.875	17	5	0	79	15.1791	24.1701	76.903	-2.68155	-17.5195	19	19.6746	-61.9813	19	-0.136658	0	0.685075	52.6843	-0.053533	-0.161468	0.584616	-1.47381	-0.861611	-0.888297	0.201408
69	1	5	2	1	0	0	0	0	0	0	0	0	0	0	15	6	6	6	18	32	96.875	23	0	0	100	15.1791	24.1701	76.903	56.3389	156.378	25	19.6746	515.896	25	1.07875	0	0.685075	52.6843	0.843145	1.08044	0.779852	-1.47381	-1.14935	0.640076	-1.58987
70	1	3	2	1	0	0	0	0	0	0	0	0	0	1	15	6	6	6	18	27	95.625	14	0	0	100	15.1791	24.1701	76.903	52.8128	52.9804	22.5	19.6746	270.176	22.5	0.572331	0	0.685075	52.6843	0.843145	0.390489	0.731043	-1.47381	-1.07742	0.640076	-0.843506
71	3	0	2	1	0	0	0	0	0	0	0	1	0	0	15	5	5	4	14	12	53.75	25	4	0	94	15.1791	24.1701	76.903	27.2998	281.776	13	19.6746	-358.761	13	-1.35207	0	0.685075	52.6843	-0.352426	-1.67935	-0.904063	-1.47381	1.33241	0.203398	1.99269
72	1	3	1	1	0	0	0	0	0	0	0	0	0	0	15	5	5	4	14	12	67.5	20	4	0	96	15.1791	24.1701	76.903	11.0871	114.436	13	19.6746	-450.537	13	-1.35207	0	0.685075	52.6843	-0.352426	-1.67935	-0.367162	-1.47381	0.541126	0.348957	1.99269
73	1	0	2	1	0	0	0	0	0	0	0	0	0	1	15	6	6	6	18	27	67.5	25	0	0	100	15.1791	24.1701	76.903	-26.5249	-26.6091	22.5	19.6746	190.713	22.5	0.572331	0	0.685075	52.6843	0.843145	0.390489	-0.367162	-1.47381	0.541126	0.640076	-0.843506
74	1	8	2	1	0	0	0	0	0	0	0	1	0	0	15	6	6	6	18	24	71.25	22	3	0	97	15.1791	24.1701	76.903	-15.9466	0.961856	21	19.6746	94.4328	21	0.268479	0	0.685075	52.6843	0.843145	-0.0234788	-0.220735	-1.47381	0.325321	0.421737	-0.395686
75	1	2	2	1	1	0	0	0	0	0	0	0	0	0	15	6	6	6	18	28	96.875	21	0	0	100	15.1791	24.1701	76.903	56.3389	76.4897	23	19.6746	322.146	23	0.673616	0	0.685075	52.6843	0.843145	0.528479	0.779852	-1.47381	-1.14935	0.640076	-0.99278
76	1	1	1	1	1	0	0	0	0	0	0	0	0	0	15	5	5	5	15	28	85.625	21	1	0	95	15.1791	24.1701	76.903	-1.56215	33.4039	21.5	19.6746	156.298	21.5	0.369763	0	0.685075	52.6843	-0.053533	0.528479	0.34057	-1.47381	-0.501935	0.276177	-0.544959
77	1	4	2	1	0	0	0	0	0	0	0	0	0	1	15	5	5	5	15	27	81.25	15	2	0	91	15.1791	24.1701	76.903	-0.778565	12.3013	21	19.6746	107.687	21	0.268479	0	0.685075	52.6843	-0.053533	0.390489	0.169738	-1.47381	-0.250161	-0.0149413	-0.395686
78	1	2	1	1	0	0	0	0	0	0	0	1	0	0	15	6	6	6	18	31	98.125	27	0	0	100	15.1791	24.1701	76.903	59.865	144.943	24.5	19.6746	473.49	24.5	0.977468	0	0.685075	52.6843	0.843145	0.942447	0.828661	-1.47381	-1.22129	0.640076	-1.4406
79	1	17	2	1	0	0	0	0	0	0	0	1	0	0	15	6	6	6	18	28	86.25	20	0	0	100	15.1791	24.1701	76.903	26.3669	35.7976	23	19.6746	286.813	23	0.673616	0	0.685075	52.6843	0.843145	0.528479	0.364975	-1.47381	-0.537902	0.640076	-0.99278
80	1	0	2	1	0	0	0	0	0	0	1	0	0	0	15	4	5	5	14	28	100	30	3	0	105	15.1791	24.1701	76.903	-27.2338	88.458	21	19.6746	132.537	21	0.268479	0	0.685075	52.6843	-0.352426	0.528479	0.901875	-1.47381	-1.32919	1.00397	-0.395686
81	1	1	3	1	1	0	0	0	0	0	0	0	0	0	15	6	6	6	18	30	91.25	25	0	0	100	15.1791	24.1701	76.903	40.4714	83.6408	24	19.6746	394.69	24	0.876184	0	0.685075	52.6843	0.843145	0.804457	0.560211	-1.47381	-0.825643	0.640076	-1.29133
82	1	32	2	1	0	0	0	0	0	0	1	0	0	0	15	5	5	5	15	32	100	20	0	0	100	15.1791	24.1701	76.903	-4.13677	180.846	23.5	19.6746	382.537	23.5	0.7749	0	0.685075	52.6843	-0.053533	1.08044	0.901875	-1.47381	-1.32919	0.640076	-1.14205
83	1	7	1	1	1	0	0	0	0	0	1	1	0	0	15	6	6	6	18	32	98.125	29	0	0	100	15.1791	24.1701	76.903	59.865	166.165	25	19.6746	522.552	25	1.07875	0	0.685075	52.6843	0.843145	1.08044	0.828661	-1.47381	-1.22129	0.640076	-1.58987
84	1	7	1	1	0	0	0	0	0	0	1	1	0	0	15	6	6	6	18	19	82.5	18	5	0	96	15.1791	24.1701	76.903	15.7885	-28.9373	18.5	19.6746	-96.9067	18.5	-0.237942	0	0.685075	52.6843	0.843145	-0.713425	0.218547	-1.47381	-0.322097	0.348957	0.350681
85	1	3	3	0	1	0	0	0	0	0	0	0	0	1	15	6	6	6	18	31	96.25	26	5	0	100	15.1791	24.1701	76.903	54.5758	132.137	24.5	19.6746	464.442	24.5	0.977468	0	0.685075	52.6843	0.843145	0.942447	0.755448	-1.47381	-1.11338	0.640076	-1.4406
86	1	6	2	1	1	0	0	0	0	0	0	0	0	1	15	5	5	6	16	20	55	7	4	0	83	15.1791	24.1701	76.903	-17.9801	91.3388	18	19.6746	-92.1045	18	-0.339227	0	0.685075	52.6843	0.24536	-0.575436	-0.855253	-1.47381	1.26048	-0.597179	0.499955
87	1	1	3	0	1	0	0	0	0	0	0	0	0	0	15	6	6	6	18	32	98.125	23	2	0	100	15.1791	24.1701	76.903	59.865	166.165	25	19.6746	522.552	25	1.07875	0	0.685075	52.6843	0.843145	1.08044	0.828661	-1.47381	-1.22129	0.640076	-1.58987
88	1	4	2	1	0	0	0	0	0	0	0	0	0	0	15	6	6	6	18	30	96.25	23	5	0	100	15.1791	24.1701	76.903	54.5758	112.79	24	19.6746	416.317	24	0.876184	0	0.685075	52.6843	0.843145	0.804457	0.755448	-1.47381	-1.11338	0.640076	-1.29133
89	1	61	2	1	1	0	0	0	0	0	1	0	0	0	15	6	6	6	18	32	98.75	22	1	0	100	15.1791	24.1701	76.903	61.6281	171.059	25	19.6746	525.881	25	1.07875	0	0.685075	52.6843	0.843145	1.08044	0.853066	-1.47381	-1.25725	0.640076	-1.58987
90	1	1	1	1	0	0	0	0	0	0	0	1	0	0	15	6	6	6	18	32	98.75	17	4	0	100	15.1791	24.1701	76.903	61.6281	171.059	25	19.6746	525.881	25	1.07875	0	0.685075	52.6843	0.843145	1.08044	0.853066	-1.47381	-1.25725	0.640076	-1.58987
91	1	3	1	1	0	0	0	0	0	0	0	1	0	0	15	6	6	6	18	32	98.125	17	6	0	100	15.1791	24.1701	76.903	59.865	166.165	25	19.6746	522.552	25	1.07875	0	0.685075	52.6843	0.843145	1.08044	0.828661	-1.47381	-1.22129	0.640076	-1.58987
92	2	12	1	0	1	0	0	0	0	0	0	0	0	1	15	4	3	4	11	8	26.25	20	2	0	69	15.1791	24.1701	76.903	211.684	819.067	9.5	19.6746	-267.084	9.5	-2.06106	0	0.685075	52.6843	-1.2491	-2.23131	-1.97786	-1.47381	2.91499	-1.61609	3.0376
93	1	5	3	0	1	0	0	0	0	0	0	1	0	0	15	6	6	6	18	30	95	21	1	0	100	15.1791	24.1701	76.903	51.0497	105.503	24	19.6746	410.91	24	0.876184	0	0.685075	52.6843	0.843145	0.804457	0.706638	-1.47381	-1.04145	0.640076	-1.29133
94	1	5	2	1	1	0	0	0	0	0	0	0	0	0	15	6	6	6	18	31	96.25	19.2984	0	0	100	15.1791	24.1701	76.903	54.5758	132.137	24.5	19.6746	464.442	24.5	0.977468	0	0.685075	52.6843	0.843145	0.942447	0.755448	-1.47381	-1.11338	0.640076	-1.4406
95	1	4	2	1	0	0	0	0	0	0	0	1	0	0	15	6	6	6	18	28	96.25	14	1	0	100	15.1791	24.1701	76.903	54.5758	74.0961	23	19.6746	320.067	23	0.673616	0	0.685075	52.6843	0.843145	0.528479	0.755448	-1.47381	-1.11338	0.640076	-0.99278
96	1	1	1	1	0	0	0	0	0	0	0	0	0	1	15	6	6	6	18	29	87.5	26	1	0	95	15.1791	24.1701	76.903	29.893	51.1819	23.5	19.6746	334.72	23.5	0.7749	0	0.685075	52.6843	0.843145	0.666468	0.413784	-1.47381	-0.609838	0.276177	-1.14205
97	1	2	1	1	1	0	0	0	0	0	0	0	0	1	15	5	5	6	16	32	91.875	21	2	0	100	15.1791	24.1701	76.903	12.2904	117.228	24	19.6746	397.394	24	0.876184	0	0.685075	52.6843	0.24536	1.08044	0.584616	-1.47381	-0.861611	0.640076	-1.29133
98	1	3	1	1	0	1	0	0	0	1	0	1	0	0	15	6	6	6	18	29	97.5	24	0	0	100	15.1791	24.1701	76.903	58.1019	99.4804	23.5	19.6746	372.974	23.5	0.7749	0	0.685075	52.6843	0.843145	0.666468	0.804257	-1.47381	-1.18532	0.640076	-1.14205
99	1	6	2	1	1	0	0	0	0	0	0	1	0	0	15	6	6	6	18	30	91.25	28	1	0	100	15.1791	24.1701	76.903	40.4714	83.6408	24	19.6746	394.69	24	0.876184	0	0.685075	52.6843	0.843145	0.804457	0.560211	-1.47381	-0.825643	0.640076	-1.29133
100	1	32	3	1	0	0	0	0	0	0	0	1	0	0	15	6	6	6	18	31	98.75	26	0	0	100	15.1791	24.1701	76.903	61.6281	149.212	24.5	19.6746	476.506	24.5	0.977468	0	0.685075	52.6843	0.843145	0.942447	0.853066	-1.47381	-1.25725	0.640076	-1.4406
101	1	11	3	1	0	0	0	0	0	0	0	1	0	0	15	6	6	6	18	32	94.375	23	3	0	105	15.1791	24.1701	76.903	49.2866	136.803	25	19.6746	502.582	25	1.07875	0	0.685075	52.6843	0.843145	1.08044	0.682234	-1.47381	-1.00548	1.00397	-1.58987
102	1	3	2	1	1	0	0	0	0	0	0	0	0	1	15	6	6	6	18	30	86.25	15	0	0	105	15.1791	24.1701	76.903	26.3669	54.4915	24	19.6746	373.063	24	0.876184	0	0.685075	52.6843	0.843145	0.804457	0.364975	-1.47381	-0.537902	1.00397	-1.29133
103	1	17	2	1	0	0	0	0	0	1	0	1	0	0	15	6	6	6	18	29	98.75	21	0	0	100	15.1791	24.1701	76.903	61.6281	105.518	23.5	19.6746	377.756	23.5	0.7749	0	0.685075	52.6843	0.843145	0.666468	0.853066	-1.47381	-1.25725	0.640076	-1.14205
104	1	89	2	1	1	0	0	0	0	1	0	0	0	0	15	6	6	6	18	30	93.75	20	0	0	100	15.1791	24.1701	76.903	47.5236	98.2154	24	19.6746	405.504	24	0.876184	0	0.685075	52.6843	0.843145	0.804457	0.657829	-1.47381	-0.969514	0.640076	-1.29133
105	1	59	2	1	1	0	0	0	0	1	0	1	0	0	15	4	3	4	11	14	36.875	28	6	0	58	15.1791	24.1701	76.903	167.281	407.091	12.5	19.6746	-264.564	12.5	-1.45335	0	0.685075	52.6843	-1.2491	-1.40337	-1.56299	-1.47381	2.30354	-2.41667	2.14196
106	1	1	1	1	0	0	0	0	0	0	0	1	0	0	15	6	6	6	18	30	97.5	17	0	0	100	15.1791	24.1701	76.903	58.1019	120.077	24	19.6746	421.724	24	0.876184	0	0.685075	52.6843	0.843145	0.804457	0.804257	-1.47381	-1.18532	0.640076	-1.29133
107	1	2	1	1	0	0	1	0	0	0	0	1	0	0	15	3	3	4	10	20	78.125	11	1	0	98	15.1791	24.1701	76.903	-6.3288	-5.09587	15	19.6746	-365.205	15	-0.946932	0	0.685075	52.6843	-1.548	-0.575436	0.0477153	-1.47381	-0.0703232	0.494516	1.3956
108	1	10	3	1	0	0	0	0	0	1	1	1	0	0	15	6	6	6	18	30	83.75	6	0	0	100	15.1791	24.1701	76.903	19.3146	39.9169	24	19.6746	362.25	24	0.876184	0	0.685075	52.6843	0.843145	0.804457	0.267356	-1.47381	-0.394032	0.640076	-1.29133
109	3	3	1	1	0	0	0	0	0	0	0	1	0	0	15	6	6	6	18	27	88.75	19	4	0	88.7381	15.1791	24.1701	76.903	33.4191	33.5252	22.5	19.6746	250.752	22.5	0.572331	0	0.685075	52.6843	0.843145	0.390489	0.462593	-1.47381	-0.681773	-0.179561	-0.843506
110	1	4	1	1	0	0	0	0	0	0	1	1	0	0	15	6	6	6	18	26	99.375	15	1	0	100	15.1791	24.1701	76.903	63.3911	41.1204	22	19.6746	231.084	22	0.471047	0	0.685075	52.6843	0.843145	0.2525	0.87747	-1.47381	-1.29322	0.640076	-0.694233
111	1	0	2	0	0	0	0	0	0	1	0	1	0	0	15	2	2	4	8	13	92.8349	23	3	0	75	15.1791	24.1701	76.903	-114.377	-177.961	10.5	19.6746	-851.726	10.5	-1.85849	0	0.685075	52.6843	-2.14578	-1.54136	0.622097	-1.47381	-0.916851	-1.17942	2.73906
112	1	0	1	1	1	0	0	0	0	1	0	1	0	0	15	6	6	6	18	30	96.875	20	0	0	100	15.1791	24.1701	76.903	56.3389	116.434	24	19.6746	419.021	24	0.876184	0	0.685075	52.6843	0.843145	0.804457	0.779852	-1.47381	-1.14935	0.640076	-1.29133
113	1	0	1	1	1	0	0	0	0	0	0	1	0	0	15	6	6	6	18	32	95	14	2	0	98	15.1791	24.1701	76.903	51.0497	141.697	25	19.6746	505.91	25	1.07875	0	0.685075	52.6843	0.843145	1.08044	0.706638	-1.47381	-1.04145	0.494516	-1.58987
114	1	132	1	1	0	0	0	0	0	0	1	0	0	0	15	6	6	6	18	32	100	10	0	0	100	15.1791	24.1701	76.903	65.1542	180.846	25	19.6746	532.537	25	1.07875	0	0.685075	52.6843	0.843145	1.08044	0.901875	-1.47381	-1.32919	0.640076	-1.58987
115	1	53	2	1	0	0	0	0	0	0	0	0	0	1	15	6	6	6	18	32	100	19	1	0	100	15.1791	24.1701	76.903	65.1542	180.846	25	19.6746	532.537	25	1.07875	0	0.685075	52.6843	0.843145	1.08044	0.901875	-1.47381	-1.32919	0.640076	-1.58987
116	1	183	3	0	1	0	0	0	0	0	0	0	0	1	15	6	6	6	18	29	98.125	23	0	0	100	15.1791	24.1701	76.903	59.865	102.499	23.5	19.6746	375.365	23.5	0.7749	0	0.685075	52.6843	0.843145	0.666468	0.828661	-1.47381	-1.22129	0.640076	-1.14205
117	1	60	2	1	0	0	0	0	0	0	1	0	0	0	15	5	5	5	15	27	92.5	18	0	0	100	15.1791	24.1701	76.903	-2.79349	44.1371	21	19.6746	122.597	21	0.268479	0	0.685075	52.6843	-0.053533	0.390489	0.60902	-1.47381	-0.897579	0.640076	-0.395686
118	1	6	1	0	1	0	0	0	0	0	0	0	0	1	15	6	6	6	18	30	90.625	18	3	0	98	15.1791	24.1701	76.903	38.7083	79.9971	24	19.6746	391.987	24	0.876184	0	0.685075	52.6843	0.843145	0.804457	0.535807	-1.47381	-0.789676	0.494516	-1.29133
119	1	31	1	1	0	0	0	0	0	0	1	0	0	0	15	6	6	6	18	28	95.625	17	0	0	100	15.1791	24.1701	76.903	52.8128	71.7024	23	19.6746	317.989	23	0.673616	0	0.685075	52.6843	0.843145	0.528479	0.731043	-1.47381	-1.07742	0.640076	-0.99278
120	1	361	1	1	1	0	1	0	0	0	0	1	0	0	15	6	5	6	17	31	96.25	26	1	0	100	15.1791	24.1701	76.903	35.2288	132.137	24	19.6746	416.317	24	0.876184	0	0.685075	52.6843	0.544253	0.942447	0.755448	-1.47381	-1.11338	0.640076	-1.29133
121	1	0	2	1	0	0	0	1	0	0	0	1	0	0	15	3	2	3	8	25	56.25	26	5	0	92	15.1791	24.1701	76.903	148.27	-17.1389	16.5	19.6746	-178.573	16.5	-0.643079	0	0.685075	52.6843	-2.14578	0.114511	-0.806444	-1.47381	1.18854	0.0578383	0.947775
122	1	20	3	0	1	0	0	0	0	0	0	0	0	1	15	6	6	6	18	29	97.5	22	0	0	100	15.1791	24.1701	76.903	58.1019	99.4804	23.5	19.6746	372.974	23.5	0.7749	0	0.685075	52.6843	0.843145	0.666468	0.804257	-1.47381	-1.18532	0.640076	-1.14205
123	1	3	3	0	1	0	0	0	0	0	0	0	0	1	15	6	6	6	18	32	95.625	21	3	0	100	15.1791	24.1701	76.903	52.8128	146.59	25	19.6746	509.239	25	1.07875	0	0.685075	52.6843	0.843145	1.08044	0.731043	-1.47381	-1.07742	0.640076	-1.58987
124	1	4	1	1	0	0	0	0	0	0	1	1	0	0	15	5	5	6	16	17	62.5	16	4	0	77	15.1791	24.1701	76.903	-11.8234	103.272	16.5	19.6746	-198.414	16.5	-0.643079	0	0.685075	52.6843	0.24536	-0.989404	-0.562399	-1.47381	0.828867	-1.03386	0.947775
125	1	669	1	1	0	0	0	0	0	0	1	0	0	0	15	4	4	5	13	32	100	27	3	0	105	15.1791	24.1701	76.903	-50.3307	180.846	22.5	19.6746	282.537	22.5	0.572331	0	0.685075	52.6843	-0.651319	1.08044	0.901875	-1.47381	-1.32919	1.00397	-0.843506
126	2	0	1	1	0	0	0	0	0	0	0	1	0	0	15	5	5	4	14	32	90	27	0	0	85	15.1791	24.1701	76.903	-15.4427	102.547	23	19.6746	299.284	23	0.673616	0	0.685075	52.6843	-0.352426	1.08044	0.511402	-1.47381	-0.753708	-0.451619	-0.99278
127	1	3	1	1	0	0	0	0	0	0	0	0	0	0	15	5	5	5	15	29	90	22	0	0	100	15.1791	24.1701	76.903	-2.34573	63.2565	22	19.6746	209.284	22	0.471047	0	0.685075	52.6843	-0.053533	0.666468	0.511402	-1.47381	-0.753708	0.640076	-0.694233
128	1	0	2	1	1	0	1	0	0	0	0	1	0	0	15	4	4	4	12	24	50.625	24	6	0	75	15.1791	24.1701	76.903	83.5405	4.47118	18	19.6746	-84.778	18	-0.339227	0	0.685075	52.6843	-0.950211	-0.0234788	-1.02609	-1.47381	1.51225	-1.17942	0.499955
129	1	6	2	1	1	0	0	0	0	0	0	0	0	0	15	5	5	5	15	30	93.125	17	0	0	100	15.1791	24.1701	76.903	-2.90543	94.5718	22.5	19.6746	263.113	22.5	0.572331	0	0.685075	52.6843	-0.053533	0.804457	0.633425	-1.47381	-0.933546	0.640076	-0.843506
130	1	0	1	0	0	0	1	0	0	0	0	0	0	1	15	6	6	6	18	12	15.625	15	0	0	85	15.1791	24.1701	76.903	-172.859	745.763	15	19.6746	-73.041	15	-0.946932	0	0.685075	52.6843	0.843145	-1.67935	-2.39274	-1.47381	3.52644	-0.451619	1.3956
131	1	43	2	1	1	0	0	0	0	1	0	0	0	0	15	5	4	5	14	26	53.75	13	2	0	100	15.1791	24.1701	76.903	27.2998	-42.3666	20	19.6746	17.4888	20	0.0659103	0	0.685075	52.6843	-0.352426	0.2525	-0.904063	-1.47381	1.33241	0.640076	-0.0971391
132	1	2	1	1	0	0	0	0	0	0	0	0	0	0	15	6	6	6	18	30	97.5	21	0	0	100	15.1791	24.1701	76.903	58.1019	120.077	24	19.6746	421.724	24	0.876184	0	0.685075	52.6843	0.843145	0.804457	0.804257	-1.47381	-1.18532	0.640076	-1.29133
133	1	2	3	0	0	0	0	0	0	0	0	0	0	0	15	6	6	6	18	31	98.125	20	0	0	100	15.1791	24.1701	76.903	59.865	144.943	24.5	19.6746	473.49	24.5	0.977468	0	0.685075	52.6843	0.843145	0.942447	0.828661	-1.47381	-1.22129	0.640076	-1.4406
134	1	105	1	1	1	0	0	0	0	0	1	1	0	0	15	6	6	6	18	29	86.875	26	3	0	100	15.1791	24.1701	76.903	28.1299	48.1632	23.5	19.6746	332.329	23.5	0.7749	0	0.685075	52.6843	0.843145	0.666468	0.389379	-1.47381	-0.57387	0.640076	-1.14205
135	1	2	3	1	0	0	0	0	0	1	0	0	0	0	15	6	6	6	18	32	96.875	24	0	0	100	15.1791	24.1701	76.903	56.3389	156.378	25	19.6746	515.896	25	1.07875	0	0.685075	52.6843	0.843145	1.08044	0.779852	-1.47381	-1.14935	0.640076	-1.58987
136	1	3	2	1	0	0	0	0	0	0	0	0	0	1	15	6	5	5	16	25	86.25	24	5	0	95	15.1791	24.1701	76.903	7.6729	7.7566	20.5	19.6746	71.1884	20.5	0.167195	0	0.685075	52.6843	0.24536	0.114511	0.364975	-1.47381	-0.537902	0.276177	-0.246413
137	1	2	1	1	0	0	0	0	0	0	0	1	0	0	15	6	6	6	18	23	90	16	3	0	100	15.1791	24.1701	76.903	36.9452	-15.3254	20.5	19.6746	74.2836	20.5	0.167195	0	0.685075	52.6843	0.843145	-0.161468	0.511402	-1.47381	-0.753708	0.640076	-0.246413
138	1	0	1	1	1	0	0	0	0	0	0	0	0	1	15	5	5	6	16	29	90.625	23	1	0	98	15.1791	24.1701	76.903	11.2643	66.2751	22.5	19.6746	256.049	22.5	0.572331	0	0.685075	52.6843	0.24536	0.666468	0.535807	-1.47381	-0.789676	0.494516	-0.843506
139	1	0	2	1	0	0	0	0	0	0	0	0	0	1	15	6	6	6	18	30	94.375	22	2	0	100	15.1791	24.1701	76.903	49.2866	101.859	24	19.6746	408.207	24	0.876184	0	0.685075	52.6843	0.843145	0.804457	0.682234	-1.47381	-1.00548	0.640076	-1.29133
140	1	3	2	1	0	0	0	0	0	1	0	1	0	0	15	6	6	6	18	32	98.75	26	0	0	100	15.1791	24.1701	76.903	61.6281	171.059	25	19.6746	525.881	25	1.07875	0	0.685075	52.6843	0.843145	1.08044	0.853066	-1.47381	-1.25725	0.640076	-1.58987
141	2	20	1	1	0	0	0	0	0	0	0	0	0	1	15	6	6	6	18	30	87.5	22	3	0	100	15.1791	24.1701	76.903	29.893	61.7789	24	19.6746	378.47	24	0.876184	0	0.685075	52.6843	0.843145	0.804457	0.413784	-1.47381	-0.609838	0.640076	-1.29133
142	1	91	2	1	1	0	0	0	0	0	0	1	0	0	15	6	6	6	18	22	78.125	20	3	0	92	15.1791	24.1701	76.903	3.4471	-2.65189	20	19.6746	25.4198	20	0.0659103	0	0.685075	52.6843	0.843145	-0.299457	0.0477153	-1.47381	-0.0703232	0.0578383	-0.0971391
143	1	0	3	1	0	0	0	0	0	1	0	0	0	0	15	3	1	6	10	26	87.5	20	2	0	94	15.1791	24.1701	76.903	-54.8829	19.3909	18	19.6746	-146.53	18	-0.339227	0	0.685075	52.6843	-1.548	0.2525	0.413784	-1.47381	-0.609838	0.203398	0.499955
144	1	3	2	1	0	0	0	0	0	0	1	0	0	0	15	5	5	5	15	18	31.25	23	2	0	80	15.1791	24.1701	76.903	8.17666	281.686	16.5	19.6746	-99.2071	16.5	-0.643079	0	0.685075	52.6843	-0.053533	-0.851415	-1.78263	-1.47381	2.62725	-0.815518	0.947775
145	1	14	2	1	0	0	0	0	0	0	0	1	0	0	15	6	6	6	18	32	96.25	21	0	0	100	15.1791	24.1701	76.903	54.5758	151.484	25	19.6746	512.567	25	1.07875	0	0.685075	52.6843	0.843145	1.08044	0.755448	-1.47381	-1.11338	0.640076	-1.58987
146	1	1	2	1	0	0	0	0	0	0	0	0	0	1	15	6	6	6	18	32	100	10	6	0	105	15.1791	24.1701	76.903	65.1542	180.846	25	19.6746	532.537	25	1.07875	0	0.685075	52.6843	0.843145	1.08044	0.901875	-1.47381	-1.32919	1.00397	-1.58987
147	1	3	3	0	0	0	0	0	0	0	0	0	0	0	15	6	6	6	18	31	98.75	25	0	0	100	15.1791	24.1701	76.903	61.6281	149.212	24.5	19.6746	476.506	24.5	0.977468	0	0.685075	52.6843	0.843145	0.942447	0.853066	-1.47381	-1.25725	0.640076	-1.4406
148	1	5	2	1	0	0	0	0	0	0	0	0	0	1	15	5	6	5	16	24	58.125	19	0	0	83	15.1791	24.1701	76.903	-15.4148	3.19506	20	19.6746	18.9123	20	0.0659103	0	0.685075	52.6843	0.24536	-0.0234788	-0.733231	-1.47381	1.08064	-0.597179	-0.0971391
149	1	31	1	1	1	0	0	0	0	0	0	0	0	1	15	5	5	5	15	32	100	19	1	0	100	15.1791	24.1701	76.903	-4.13677	180.846	23.5	19.6746	382.537	23.5	0.7749	0	0.685075	52.6843	-0.053533	1.08044	0.901875	-1.47381	-1.32919	0.640076	-1.14205
150	1	0	2	1	0	0	0	0	0	0	0	1	0	0	15	5	3	6	14	25	71.25	22	4	0	96	15.1791	24.1701	76.903	6.66549	-4.69116	19.5	19.6746	-12.4422	19.5	-0.0353739	0	0.685075	52.6843	-0.352426	0.114511	-0.220735	-1.47381	0.325321	0.348957	0.0521343
151	1	645	2	1	1	1	0	0	0	0	0	1	0	0	15	3	3	4	10	14	49.375	19.2984	0	0	94	15.1791	24.1701	76.903	142.57	279.964	12	19.6746	-378.935	12	-1.55464	0	0.685075	52.6843	-1.548	-1.40337	-1.07489	-1.47381	1.58419	0.203398	2.29124
152	1	1	1	1	1	0	0	0	0	0	0	0	0	0	15	6	6	6	18	30	94.375	14	3	0	88.7381	15.1791	24.1701	76.903	49.2866	101.859	24	19.6746	408.207	24	0.876184	0	0.685075	52.6843	0.843145	0.804457	0.682234	-1.47381	-1.00548	-0.179561	-1.29133
153	1	0	1	0	0	0	0	0	0	0	0	0	0	1	15	4	4	4	12	16	47.5	30	1	0	98	15.1791	24.1701	76.903	93.4753	240.227	14	19.6746	-269.545	14	-1.1495	0	0.685075	52.6843	-0.950211	-1.12739	-1.14811	-1.47381	1.69209	0.494516	1.69414
154	1	0	2	1	0	0	0	0	0	1	0	0	0	0	15	4	3	5	12	30	77.5	21	2	0	88	15.1791	24.1701	76.903	-1.89788	3.48034	21	19.6746	102.716	21	0.268479	0	0.685075	52.6843	-0.950211	0.804457	0.0233107	-1.47381	-0.0343555	-0.23328	-0.395686
155	2	0	3	1	0	0	0	0	0	0	0	1	0	0	15	6	6	6	18	29	98.75	30	0	0	105	15.1791	24.1701	76.903	61.6281	105.518	23.5	19.6746	377.756	23.5	0.7749	0	0.685075	52.6843	0.843145	0.666468	0.853066	-1.47381	-1.25725	1.00397	-1.14205
156	1	10	1	0	1	1	0	0	0	0	0	1	0	0	15	6	6	6	18	32	100	29	0	0	100	15.1791	24.1701	76.903	65.1542	180.846	25	19.6746	532.537	25	1.07875	0	0.685075	52.6843	0.843145	1.08044	0.901875	-1.47381	-1.32919	0.640076	-1.58987
157	1	37	1	1	0	0	0	0	0	0	0	0	0	1	15	6	6	6	18	13	27.5	24	0	0	72	15.1791	24.1701	76.903	-139.361	551.839	15.5	19.6746	-114.802	15.5	-0.845648	0	0.685075	52.6843	0.843145	-1.54136	-1.92905	-1.47381	2.84305	-1.39776	1.24632
158	3	0	1	1	0	0	0	0	0	0	0	1	0	0	15	2	2	3	7	11	21.25	25	6	0	84	15.1791	24.1701	76.903	455.192	732.958	9	19.6746	-226.836	9	-2.16234	0	0.685075	52.6843	-2.44468	-1.81734	-2.1731	-1.47381	3.20273	-0.524399	3.18688
159	1	4	2	1	1	0	0	0	0	0	0	1	0	0	15	6	6	6	18	30	97.5	23	4	0	100	15.1791	24.1701	76.903	58.1019	120.077	24	19.6746	421.724	24	0.876184	0	0.685075	52.6843	0.843145	0.804457	0.804257	-1.47381	-1.18532	0.640076	-1.29133
160	1	0	1	1	1	0	0	0	0	0	1	1	0	0	15	3	3	4	10	23	70.625	30	3	0	104	15.1791	24.1701	76.903	32.5145	7.34621	16.5	19.6746	-224.208	16.5	-0.643079	0	0.685075	52.6843	-1.548	-0.161468	-0.245139	-1.47381	0.361288	0.931194	0.947775
161	1	3	1	1	0	0	0	0	0	0	1	1	0	0	15	4	4	4	12	23	52.5	24	6	0	74	15.1791	24.1701	76.903	77.5797	28.5552	17.5	19.6746	-114.168	17.5	-0.440511	0	0.685075	52.6843	-0.950211	-0.161468	-0.952872	-1.47381	1.40435	-1.2522	0.649228
162	1	0	2	1	0	0	0	0	0	0	1	1	0	0	15	4	3	6	13	17	60.625	25	4	0	98	15.1791	24.1701	76.903	35.4715	116.716	15	19.6746	-283.399	15	-0.946932	0	0.685075	52.6843	-0.651319	-0.989404	-0.635612	-1.47381	0.93677	0.494516	1.3956
163	3	0	1	0	0	0	0	0	0	0	0	1	0	0	15	5	4	5	14	18	79.375	28	4	0	95	15.1791	24.1701	76.903	-2.91473	-15.2525	16	19.6746	-291.674	16	-0.744363	0	0.685075	52.6843	-0.352426	-0.851415	0.0965244	-1.47381	-0.142258	0.276177	1.09705
164	2	22	2	1	0	0	0	0	0	0	0	0	0	1	15	6	6	6	18	30	83.75	27	0	0	92	15.1791	24.1701	76.903	19.3146	39.9169	24	19.6746	362.25	24	0.876184	0	0.685075	52.6843	0.843145	0.804457	0.267356	-1.47381	-0.394032	0.0578383	-1.29133
165	1	9999	1	1	0	0	0	0	0	0	0	0	0	1	15	5	5	5	15	7	35.625	27	5	0	71	15.1791	24.1701	76.903	7.39308	708.75	11	19.6746	-309.034	11	-1.75721	0	0.685075	52.6843	-0.053533	-2.3693	-1.61179	-1.47381	2.37548	-1.47053	2.58978
166	1	9999	1	1	1	0	0	0	0	0	1	0	0	0	15	6	6	6	18	23	90.625	26	5	0	100	15.1791	24.1701	76.903	38.7083	-16.0568	20.5	19.6746	74.7994	20.5	0.167195	0	0.685075	52.6843	0.843145	-0.161468	0.535807	-1.47381	-0.789676	0.640076	-0.246413
167	1	6	2	1	0	0	0	0	0	0	0	1	0	0	15	6	5	5	16	29	72.5	26	3	0	95	15.1791	24.1701	76.903	-3.61441	-21.2659	22.5	19.6746	204.84	22.5	0.572331	0	0.685075	52.6843	0.24536	0.666468	-0.171926	-1.47381	0.253385	0.276177	-0.843506
168	1	0	2	1	0	0	1	0	0	0	1	0	0	0	15	5	5	5	15	17	81.25	23	5	0	91	15.1791	24.1701	76.903	-0.778565	-31.1685	16	19.6746	-298.563	16	-0.744363	0	0.685075	52.6843	-0.053533	-0.989404	0.169738	-1.47381	-0.250161	-0.0149413	1.09705
169	1	66	2	1	0	0	0	0	0	0	0	1	0	0	15	4	4	4	12	23	41.875	25	3	0	57	15.1791	24.1701	76.903	111.358	40.988	17.5	19.6746	-91.0625	17.5	-0.440511	0	0.685075	52.6843	-0.950211	-0.161468	-1.36775	-1.47381	2.0158	-2.48945	0.649228
170	1	0	1	1	0	0	0	0	0	0	0	0	0	1	15	4	4	4	12	24	63.75	18	1	0	95	15.1791	24.1701	76.903	41.8148	2.23798	18	19.6746	-106.757	18	-0.339227	0	0.685075	52.6843	-0.950211	-0.0234788	-0.51359	-1.47381	0.756932	0.276177	0.499955
171	1	63	3	0	0	0	0	0	0	0	0	0	0	1	15	6	6	6	18	32	95	26	1	0	105	15.1791	24.1701	76.903	51.0497	141.697	25	19.6746	505.91	25	1.07875	0	0.685075	52.6843	0.843145	1.08044	0.706638	-1.47381	-1.04145	1.00397	-1.58987
172	1	9999	1	1	0	0	0	0	0	0	0	1	0	0	15	5	5	5	15	29	95	30	0	0	100	15.1791	24.1701	76.903	-3.24125	87.4057	22	19.6746	220.91	22	0.471047	0	0.685075	52.6843	-0.053533	0.666468	0.706638	-1.47381	-1.04145	0.640076	-0.694233
173	2	11	1	1	0	0	0	0	0	0	0	1	0	0	15	6	6	6	18	26	50.625	26	0	0	87	15.1791	24.1701	76.903	-74.1275	-48.0848	22	19.6746	117.722	22	0.471047	0	0.685075	52.6843	0.843145	0.2525	-1.02609	-1.47381	1.51225	-0.30606	-0.694233
174	1	2	1	1	0	0	0	0	0	1	0	1	0	0	15	4	3	4	11	0	0	24	3	0	32	15.1791	24.1701	76.903	321.386	1858.76	5.5	19.6746	0	5.5	-2.87133	0	0.685075	52.6843	-1.2491	-3.33522	-3.00285	-1.47381	4.42563	-4.30894	4.23179
175	1	3	2	1	0	0	0	0	0	0	0	1	0	0	15	5	5	5	15	25	93.125	23	3	0	94	15.1791	24.1701	76.903	-2.90543	13.4618	20	19.6746	30.3004	20	0.0659103	0	0.685075	52.6843	-0.053533	0.114511	0.633425	-1.47381	-0.933546	0.203398	-0.0971391
176	1	5	1	1	1	0	0	0	0	0	0	0	0	1	15	1	2	2	5	0	0	25	4	0	43	15.1791	24.1701	76.903	782.804	1858.76	2.5	19.6746	0	2.5	-3.47904	0	0.685075	52.6843	-3.04246	-3.33522	-3.00285	-1.47381	4.42563	-3.50837	5.12743
177	2	1	1	0	0	0	0	0	0	0	1	0	0	0	15	6	6	6	18	32	100	27	0	0	105	15.1791	24.1701	76.903	65.1542	180.846	25	19.6746	532.537	25	1.07875	0	0.685075	52.6843	0.843145	1.08044	0.901875	-1.47381	-1.32919	1.00397	-1.58987
178	2	273	2	1	0	0	0	0	0	0	0	1	0	0	15	3	2	3	8	6	28.75	19	2	0	41	15.1791	24.1701	76.903	345.696	874.947	7	19.6746	-364.396	7	-2.56748	0	0.685075	52.6843	-2.14578	-2.50729	-1.88025	-1.47381	2.77112	-3.65393	3.78397
179	1	7	1	1	1	0	0	0	0	0	0	0	0	0	15	4	3	5	12	29	63.75	27	4	0	96	15.1791	24.1701	76.903	41.8148	-63.5271	20.5	19.6746	52.6175	20.5	0.167195	0	0.685075	52.6843	-0.950211	0.666468	-0.51359	-1.47381	0.756932	0.348957	-0.246413
180	2	14	1	0	0	0	0	0	0	1	0	0	0	0	15	3	2	4	9	9	92.8349	30	12	1	71	15.1791	24.1701	76.903	-98.4448	-241.689	9	19.6746	-990.978	9	-2.16234	0	0.685075	52.6843	-1.84689	-2.09332	0.622097	-1.47381	-0.916851	-1.47053	3.18688
181	1	13	1	1	0	0	0	0	0	0	0	1	0	0	15	4	4	5	13	17	92.8349	29	8	1	86	15.1791	24.1701	76.903	-34.7172	-114.234	15	19.6746	-433.968	15	-0.946932	0	0.685075	52.6843	-0.651319	-0.989404	0.622097	-1.47381	-0.916851	-0.37884	1.3956
182	1	107	2	1	0	0	0	0	0	0	0	0	0	1	15	4	4	4	12	16	35	20	9	1	78	15.1791	24.1701	76.903	133.214	342.354	14	19.6746	-198.612	14	-1.1495	0	0.685075	52.6843	-0.950211	-1.12739	-1.6362	-1.47381	2.41144	-0.961077	1.69414
183	1	15	1	1	0	0	0	0	0	0	0	0	0	0	15	3	3	6	12	13	76.25	13	11	1	88	15.1791	24.1701	76.903	2.076	7.29425	12.5	19.6746	-547.065	12.5	-1.45335	0	0.685075	52.6843	-0.950211	-1.54136	-0.0254984	-1.47381	0.0375797	-0.23328	2.14196
184	1	765	2	1	1	0	0	0	0	0	1	0	0	0	15	3	4	4	11	13	30	24	7	1	82	15.1791	24.1701	76.903	196.013	523.914	12	19.6746	-230.239	12	-1.55464	0	0.685075	52.6843	-1.2491	-1.54136	-1.83144	-1.47381	2.69918	-0.669958	2.29124
185	1	1	2	1	0	0	0	0	0	0	1	0	0	0	15	6	6	6	18	28	82.5	13	9	1	98	15.1791	24.1701	76.903	15.7885	21.4356	23	19.6746	274.343	23	0.673616	0	0.685075	52.6843	0.843145	0.528479	0.218547	-1.47381	-0.322097	0.494516	-0.99278
186	1	72	2	0	1	0	0	0	0	0	0	1	0	0	15	4	5	4	13	8	1.875	14	11	1	76	15.1791	24.1701	76.903	163.494	1213.21	10.5	19.6746	-17.2024	10.5	-1.85849	0	0.685075	52.6843	-0.651319	-2.23131	-2.92964	-1.47381	4.31773	-1.10664	2.73906
187	2	1	2	1	0	0	0	0	0	0	1	0	0	0	15	6	6	6	18	29	78.125	20	7	1	95	15.1791	24.1701	76.903	3.4471	5.90201	23.5	19.6746	298.857	23.5	0.7749	0	0.685075	52.6843	0.843145	0.666468	0.0477153	-1.47381	-0.0703232	0.276177	-1.14205
188	1	5	2	1	1	0	0	0	0	0	0	0	0	0	15	4	4	5	13	15	80.625	16	14	1	90	15.1791	24.1701	76.903	-8.1106	-34.1312	14	19.6746	-457.517	14	-1.1495	0	0.685075	52.6843	-0.651319	-1.26538	0.145334	-1.47381	-0.214194	-0.087721	1.69414
189	1	2	1	1	0	0	0	0	0	0	0	0	0	1	15	6	5	6	17	26	94.375	13	9	1	100	15.1791	24.1701	76.903	31.8147	31.9711	21.5	19.6746	172.27	21.5	0.369763	0	0.685075	52.6843	0.544253	0.2525	0.682234	-1.47381	-1.00548	0.640076	-0.544959
190	1	3	1	1	0	0	0	0	0	0	1	0	0	0	15	5	5	6	16	23	82.5	25	7	1	98	15.1791	24.1701	76.903	4.59454	-6.54931	19.5	19.6746	-14.4067	19.5	-0.0353739	0	0.685075	52.6843	0.24536	-0.161468	0.218547	-1.47381	-0.322097	0.494516	0.0521343
191	1	128	1	1	0	0	0	0	0	0	1	1	0	0	15	5	5	5	15	17	91.875	11	7	1	98	15.1791	24.1701	76.903	-2.68155	-107.351	16	19.6746	-337.606	16	-0.744363	0	0.685075	52.6843	-0.053533	-0.989404	0.584616	-1.47381	-0.861611	0.494516	1.09705
192	1	10	2	0	1	0	0	0	0	0	0	1	0	0	15	5	5	5	15	32	98.75	21	7	1	100	15.1791	24.1701	76.903	-3.91289	171.059	23.5	19.6746	377.756	23.5	0.7749	0	0.685075	52.6843	-0.053533	1.08044	0.853066	-1.47381	-1.25725	0.640076	-1.14205
193	1	6	1	1	1	0	0	0	0	1	0	1	0	0	15	4	4	5	13	22	53.125	26	11	1	75	15.1791	24.1701	76.903	51.8148	51.6018	17.5	19.6746	-115.527	17.5	-0.440511	0	0.685075	52.6843	-0.651319	-0.299457	-0.928467	-1.47381	1.36838	-1.17942	0.649228
194	1	1	1	1	0	0	0	0	0	1	1	0	0	0	15	2	1	4	7	12	33.75	16	8	1	67	15.1791	24.1701	76.903	352.953	525.179	9.5	19.6746	-343.394	9.5	-2.06106	0	0.685075	52.6843	-2.44468	-1.67935	-1.68501	-1.47381	2.48338	-1.76165	3.0376
195	1	288	2	1	0	0	1	0	0	0	1	0	0	0	15	4	4	4	12	12	19.375	25	11	1	70	15.1791	24.1701	76.903	182.888	700.125	12	19.6746	-148.696	12	-1.55464	0	0.685075	52.6843	-0.950211	-1.67935	-2.24631	-1.47381	3.31063	-1.54331	2.29124
196	1	0	1	1	0	0	0	0	0	0	0	0	0	1	15	3	1	3	7	9	92.8349	27	8	1	65	15.1791	24.1701	76.903	-130.309	-241.689	8	19.6746	-1083.81	8	-2.36491	0	0.685075	52.6843	-2.44468	-2.09332	0.622097	-1.47381	-0.916851	-1.90721	3.48542
197	1	126	1	1	1	0	0	0	0	0	0	0	0	1	15	3	2	4	9	16	52.5	23	7	1	77	15.1791	24.1701	76.903	150.789	199.376	12.5	19.6746	-376.668	12.5	-1.45335	0	0.685075	52.6843	-1.84689	-1.12739	-0.952872	-1.47381	1.40435	-1.03386	2.14196
198	1	2	1	1	1	0	0	0	0	0	0	1	0	0	15	6	6	6	18	32	93.125	27	7	1	100	15.1791	24.1701	76.903	45.7605	127.016	25	19.6746	495.925	25	1.07875	0	0.685075	52.6843	0.843145	1.08044	0.633425	-1.47381	-0.933546	0.640076	-1.58987
199	1	4	1	1	0	0	0	0	0	0	1	0	0	0	15	5	5	5	15	24	92.5	15	9	1	100	15.1791	24.1701	76.903	-2.79349	-2.65382	19.5	19.6746	-16.153	19.5	-0.0353739	0	0.685075	52.6843	-0.053533	-0.0234788	0.60902	-1.47381	-0.897579	0.640076	0.0521343
200	1	2	2	0	0	0	0	0	0	0	1	0	0	0	15	6	5	5	16	6	29.375	15	9	1	57	15.1791	24.1701	76.903	-39.0155	863.591	11	19.6746	-254.817	11	-1.75721	0	0.685075	52.6843	0.24536	-2.50729	-1.85584	-1.47381	2.73515	-2.48945	2.58978
201	1	11	3	0	1	0	0	0	0	0	0	0	0	1	15	5	5	5	15	18	87.5	9	7	1	96	15.1791	24.1701	76.903	-1.89797	-65.385	16.5	19.6746	-277.78	16.5	-0.643079	0	0.685075	52.6843	-0.053533	-0.851415	0.413784	-1.47381	-0.609838	0.348957	0.947775
202	1	0	1	1	1	0	0	0	0	1	0	0	0	0	15	4	4	5	13	9	41.875	7	13	1	71	15.1791	24.1701	76.903	76.3297	531.38	11	19.6746	-363.25	11	-1.75721	0	0.685075	52.6843	-0.651319	-2.09332	-1.36775	-1.47381	2.0158	-1.47053	2.58978
203	2	57	2	0	0	0	0	0	0	0	0	1	0	0	15	3	3	4	10	13	14.375	9	7	1	63	15.1791	24.1701	76.903	323.839	698.447	11.5	19.6746	-117.51	11.5	-1.65592	0	0.685075	52.6843	-1.548	-1.54136	-2.44155	-1.47381	3.59837	-2.05277	2.44051
204	3	0	2	1	0	0	0	0	0	0	1	1	0	0	15	3	4	4	11	11	33.125	19	7	1	70	15.1791	24.1701	76.903	182.953	576.563	11	19.6746	-287.347	11	-1.75721	0	0.685075	52.6843	-1.2491	-1.81734	-1.70941	-1.47381	2.51935	-1.54331	2.58978
205	1	80	2	1	1	0	0	0	0	0	0	1	0	0	14	4	3	5	12	16	28.125	11	8	1	85	15.1791	24.1701	76.903	155.07	398.524	14	19.6746	-159.599	14	-1.1495	0	0.685075	52.6843	-0.950211	-1.12739	-1.90465	-1.47381	2.80709	-0.451619	1.69414
206	1	6	2	1	1	0	0	0	0	0	0	0	0	0	15	4	4	4	12	16	35.625	14	7	1	81	15.1791	24.1701	76.903	131.227	337.248	14	19.6746	-202.159	14	-1.1495	0	0.685075	52.6843	-0.950211	-1.12739	-1.61179	-1.47381	2.37548	-0.742738	1.69414
207	1	40	2	1	1	0	0	0	0	0	0	1	0	0	14	4	4	4	12	2	8.75	12	18	1	54	15.1791	24.1701	76.903	216.666	1510.96	7	19.6746	-110.903	7	-2.56748	0	0.685075	52.6843	-0.950211	-3.05924	-2.66119	-1.47381	3.92208	-2.70779	3.78397
208	2	1	2	1	0	0	0	0	0	0	0	1	0	0	15	4	3	4	11	10	45	22	16	1	86	15.1791	24.1701	76.903	133.326	452.07	10.5	19.6746	-412.858	10.5	-1.85849	0	0.685075	52.6843	-1.2491	-1.95533	-1.24573	-1.47381	1.83596	-0.37884	2.73906
209	1	25	2	1	0	0	0	0	0	0	0	1	0	0	15	3	3	4	10	24	15.625	15	16	1	80	15.1791	24.1701	76.903	317.365	10.4264	17	19.6746	-41.791	17	-0.541795	0	0.685075	52.6843	-1.548	-0.0234788	-2.39274	-1.47381	3.52644	-0.815518	0.798501
210	1	0	2	1	1	0	1	0	0	1	0	1	0	0	14	6	6	5	17	14	58.75	20	7	1	74	15.1791	24.1701	76.903	-33.0547	184.619	15.5	19.6746	-245.259	15.5	-0.845648	0	0.685075	52.6843	0.544253	-1.40337	-0.708826	-1.47381	1.04467	-1.2522	1.24632
211	1	163	1	1	0	0	1	0	0	1	0	1	0	0	15	5	5	5	15	21	84.375	24	7	1	94	15.1791	24.1701	76.903	-1.33827	-23.6873	18	19.6746	-141.297	18	-0.339227	0	0.685075	52.6843	-0.053533	-0.437447	0.291761	-1.47381	-0.429999	0.203398	0.499955
212	1	12	2	1	0	0	0	0	1	1	1	0	0	0	15	5	5	5	15	26	88.125	18	3	0	94	15.1791	24.1701	76.903	-2.00991	20.5346	20.5	19.6746	72.736	20.5	0.167195	1	0.685075	52.6843	-0.053533	0.2525	0.438188	0.677502	0.296873	0.203398	0.113275
213	1	116	1	1	1	0	0	0	1	0	0	0	0	0	15	5	6	6	17	27	95.625	20	0	0	100	15.1791	24.1701	76.903	34.0908	52.9804	22	19.6746	222.364	22	0.471047	1	0.685075	52.6843	0.544253	0.390489	0.731043	0.677502	0.495283	0.640076	0.319135
214	1	13	2	1	0	0	0	0	1	0	0	0	0	0	15	6	6	6	18	29	83.125	17	3	0	98	15.1791	24.1701	76.903	17.5516	30.0513	23.5	19.6746	317.984	23.5	0.7749	1	0.685075	52.6843	0.843145	0.666468	0.242952	0.677502	0.1646	0.494516	0.524996
215	1	53	2	1	1	0	0	0	1	0	0	0	0	0	15	4	4	5	13	26	88.75	17	4	0	92	15.1791	24.1701	76.903	-25.8158	21.6782	19.5	19.6746	-15.4981	19.5	-0.0353739	1	0.685075	52.6843	-0.651319	0.2525	0.462593	0.677502	0.313408	0.0578383	-0.0239659
216	1	15	2	1	0	0	0	0	1	0	1	1	0	0	15	4	2	3	9	19	51.25	17	4	0	91	15.1791	24.1701	76.903	158.513	132.63	14	19.6746	-290.825	14	-1.1495	1	0.685075	52.6843	-1.84689	-0.713425	-1.00168	0.677502	-0.678641	-0.0149413	-0.778789
217	1	141	2	1	0	0	0	0	1	0	0	0	0	0	15	4	5	4	13	26	82.5	13	3	0	82	15.1791	24.1701	76.903	-12.1964	10.2417	19.5	19.6746	-14.4067	19.5	-0.0353739	1	0.685075	52.6843	-0.651319	0.2525	0.218547	0.677502	0.148066	-0.669958	-0.0239659
218	1	8	2	1	0	0	0	0	1	0	0	0	0	0	15	6	5	6	17	20	56.875	19	1	0	89	15.1791	24.1701	76.903	-36.4689	83.5198	18.5	19.6746	-66.8069	18.5	-0.237942	1	0.685075	52.6843	0.544253	-0.575436	-0.78204	0.677502	-0.529833	-0.160501	-0.161206
219	2	2203	1	1	0	0	0	0	1	0	0	0	0	0	15	5	4	4	13	20	63.125	26	2	0	100	15.1791	24.1701	76.903	30.0237	57.4564	16.5	19.6746	-200.398	16.5	-0.643079	1	0.685075	52.6843	-0.651319	-0.575436	-0.537994	0.677502	-0.364492	0.640076	-0.435687
220	2	14	2	1	0	0	0	0	1	0	0	0	0	0	15	5	5	5	15	30	72.5	24	1	0	105	15.1791	24.1701	76.903	0.788599	-25.6689	22.5	19.6746	204.84	22.5	0.572331	1	0.685075	52.6843	-0.053533	0.804457	-0.171926	0.677502	-0.11648	1.00397	0.387756
221	2	59	2	1	0	0	0	0	1	0	0	0	0	0	15	4	4	5	13	24	92.5	30	2	0	86	15.1791	24.1701	76.903	-33.9875	-2.65382	18.5	19.6746	-108.653	18.5	-0.237942	1	0.685075	52.6843	-0.651319	-0.0234788	0.60902	0.677502	0.412612	-0.37884	-0.161206
222	2	745	1	0	0	0	0	0	1	1	0	0	0	0	15	5	4	5	14	23	99.375	29	0	0	105	15.1791	24.1701	76.903	-26.4968	-26.2956	18.5	19.6746	-116.729	18.5	-0.237942	1	0.685075	52.6843	-0.352426	-0.161468	0.87747	0.677502	0.594488	1.00397	-0.161206
223	1	74	1	1	0	0	0	0	1	0	0	0	0	0	15	5	5	6	16	21	34.375	17	4	0	84	15.1791	24.1701	76.903	-34.9111	134.82	18.5	19.6746	-40.3778	18.5	-0.237942	1	0.685075	52.6843	0.24536	-0.437447	-1.6606	0.677502	-1.12506	-0.524399	-0.161206
224	1	31	3	0	1	0	0	0	1	1	0	0	0	0	15	6	6	6	18	32	96.875	21	2	0	100	15.1791	24.1701	76.903	56.3389	156.378	25	19.6746	515.896	25	1.07875	1	0.685075	52.6843	0.843145	1.08044	0.779852	0.677502	0.528351	0.640076	0.730857
225	1	13	1	1	0	0	0	0	1	0	0	0	0	0	15	6	6	6	18	30	95	16	3	0	100	15.1791	24.1701	76.903	51.0497	105.503	24	19.6746	410.91	24	0.876184	1	0.685075	52.6843	0.843145	0.804457	0.706638	0.677502	0.478749	0.640076	0.593616
226	2	14	2	1	0	0	0	0	1	0	0	0	0	0	15	4	6	3	13	19	92.8349	14	4	0	68	15.1791	24.1701	76.903	-34.7172	-82.3702	16	19.6746	-341.134	16	-0.744363	1	0.685075	52.6843	-0.651319	-0.713425	0.622097	0.677502	0.421472	-1.68887	-0.504308
227	1	26	1	1	0	0	0	0	1	1	0	0	0	0	15	4	4	4	12	13	62.5	22	5	0	63	15.1791	24.1701	76.903	45.7887	160.884	12.5	19.6746	-448.414	12.5	-1.45335	1	0.685075	52.6843	-0.950211	-1.54136	-0.562399	0.677502	-0.381026	-2.05277	-0.984649
228	1	40	1	1	0	0	0	0	1	0	0	1	0	0	15	3	3	4	10	12	62.5	21	5	0	63	15.1791	24.1701	76.903	74.5947	175.287	11	19.6746	-542.164	11	-1.75721	1	0.685075	52.6843	-1.548	-1.67935	-0.562399	0.677502	-0.381026	-2.05277	-1.19051
229	1	9	2	1	0	0	0	0	1	0	0	0	0	0	15	6	6	6	18	32	91.875	24	3	0	105	15.1791	24.1701	76.903	42.2344	117.228	25	19.6746	489.269	25	1.07875	1	0.685075	52.6843	0.843145	1.08044	0.584616	0.677502	0.396078	1.00397	0.730857
230	1	12	2	1	0	0	0	0	1	1	0	0	0	0	15	6	6	6	18	28	84.375	20	3	0	105	15.1791	24.1701	76.903	21.0777	28.6166	23	19.6746	280.578	23	0.673616	1	0.685075	52.6843	0.843145	0.528479	0.291761	0.677502	0.197669	1.00397	0.456376
231	1	9	3	0	1	0	0	0	1	0	0	0	0	0	15	6	6	6	18	27	95	19	0	0	100	15.1791	24.1701	76.903	51.0497	51.2118	22.5	19.6746	268.41	22.5	0.572331	1	0.685075	52.6843	0.843145	0.390489	0.706638	0.677502	0.478749	0.640076	0.387756
232	1	40	1	1	0	0	0	0	1	0	1	0	0	0	15	6	6	6	18	32	96.875	21	3	0	100	15.1791	24.1701	76.903	56.3389	156.378	25	19.6746	515.896	25	1.07875	1	0.685075	52.6843	0.843145	1.08044	0.779852	0.677502	0.528351	0.640076	0.730857
233	1	15	1	1	0	0	0	0	1	0	0	1	0	0	15	6	6	5	17	30	96.25	15	2	0	98	15.1791	24.1701	76.903	35.2288	112.79	23.5	19.6746	368.192	23.5	0.7749	1	0.685075	52.6843	0.544253	0.804457	0.755448	0.677502	0.511817	0.494516	0.524996
234	1	9	2	1	1	0	0	0	1	0	1	0	0	0	15	6	6	6	18	28	85.625	25	3	0	100	15.1791	24.1701	76.903	24.6038	33.4039	23	19.6746	284.735	23	0.673616	1	0.685075	52.6843	0.843145	0.528479	0.34057	0.677502	0.230737	0.640076	0.456376
235	1	18	1	0	0	0	0	0	1	0	1	0	0	0	15	6	6	6	18	30	96.875	19	3	0	100	15.1791	24.1701	76.903	56.3389	116.434	24	19.6746	419.021	24	0.876184	1	0.685075	52.6843	0.843145	0.804457	0.779852	0.677502	0.528351	0.640076	0.593616
236	1	37	2	1	0	0	0	0	1	1	1	0	0	0	15	6	6	6	18	27	96.25	25	0	0	100	15.1791	24.1701	76.903	54.5758	54.7491	22.5	19.6746	271.942	22.5	0.572331	1	0.685075	52.6843	0.843145	0.390489	0.755448	0.677502	0.511817	0.640076	0.387756
237	1	13	2	1	0	0	0	0	1	0	0	0	0	0	15	4	4	5	13	24	73.125	15	4	0	88	15.1791	24.1701	76.903	8.23269	0.642826	18.5	19.6746	-85.8946	18.5	-0.237942	1	0.685075	52.6843	-0.651319	-0.0234788	-0.147521	0.677502	-0.0999459	-0.23328	-0.161206
238	1	98	2	1	1	0	0	0	1	0	0	1	0	0	15	3	3	4	10	21	81.875	21	3	0	74	15.1791	24.1701	76.903	-25.7504	-15.7619	15.5	19.6746	-341.798	15.5	-0.845648	1	0.685075	52.6843	-1.548	-0.437447	0.194143	0.677502	0.131532	-1.2522	-0.572928
239	1	12	2	1	0	0	0	0	1	1	1	0	0	0	15	5	5	5	15	24	77.5	19	4	0	75	15.1791	24.1701	76.903	-0.106923	-0.101577	19.5	19.6746	-13.5336	19.5	-0.0353739	1	0.685075	52.6843	-0.053533	-0.0234788	0.0233107	0.677502	0.0157931	-1.17942	-0.0239659
240	1	16	2	1	0	0	0	0	1	0	0	0	0	0	15	4	4	4	12	27	93.125	20	0	0	100	15.1791	24.1701	76.903	-51.5714	45.9058	19.5	19.6746	-16.2621	19.5	-0.0353739	1	0.685075	52.6843	-0.950211	0.390489	0.633425	0.677502	0.429146	0.640076	-0.0239659
241	1	21	2	1	1	0	0	0	1	0	0	0	0	0	15	6	6	6	18	27	98.75	19	0	0	100	15.1791	24.1701	76.903	61.6281	61.8237	22.5	19.6746	279.006	22.5	0.572331	1	0.685075	52.6843	0.843145	0.390489	0.853066	0.677502	0.577954	0.640076	0.387756
242	1	13	2	1	1	0	0	0	1	0	1	0	0	0	15	5	5	5	15	27	93.75	20	0	0	100	15.1791	24.1701	76.903	-3.01737	47.6745	21	19.6746	124.254	21	0.268479	1	0.685075	52.6843	-0.053533	0.390489	0.657829	0.677502	0.445681	0.640076	0.181895
243	1	13	2	1	0	1	0	0	1	0	0	1	0	0	15	6	6	6	18	27	66.25	20	0	0	95	15.1791	24.1701	76.903	-30.051	-30.1464	22.5	19.6746	187.181	22.5	0.572331	1	0.685075	52.6843	0.843145	0.390489	-0.415971	0.677502	-0.281821	0.276177	0.387756
244	1	10	1	0	0	0	0	0	1	0	0	0	0	0	15	6	6	6	18	32	100	18	2	0	100	15.1791	24.1701	76.903	65.1542	180.846	25	19.6746	532.537	25	1.07875	1	0.685075	52.6843	0.843145	1.08044	0.901875	0.677502	0.611022	0.640076	0.730857
245	1	1101	2	1	1	0	0	0	1	0	1	0	0	0	15	5	5	5	15	27	71.25	22	0	0	93	15.1791	24.1701	76.903	1.01248	-15.9972	21	19.6746	94.4328	21	0.268479	1	0.685075	52.6843	-0.053533	0.390489	-0.220735	0.677502	-0.149548	0.130618	0.181895
246	1	7	1	1	0	0	0	0	1	0	0	0	0	0	15	6	6	5	17	26	92.5	18	3	0	96	15.1791	24.1701	76.903	28.4005	28.5402	21.5	19.6746	168.847	21.5	0.369763	1	0.685075	52.6843	0.544253	0.2525	0.60902	0.677502	0.412612	0.348957	0.250515
247	1	7	1	1	1	0	0	0	1	0	0	0	0	0	15	4	4	5	13	27	93.75	11	3	0	96	15.1791	24.1701	76.903	-36.7113	47.6745	20	19.6746	30.5037	20	0.0659103	1	0.685075	52.6843	-0.651319	0.390489	0.657829	0.677502	0.445681	0.348957	0.0446544
248	1	158	1	1	1	0	0	0	1	0	0	0	0	0	0	4	4	5	13	30	96.25	14	2	0	98	15.1791	24.1701	76.903	-42.1591	112.79	21.5	19.6746	175.692	21.5	0.369763	1	0.685075	52.6843	-0.651319	0.804457	0.755448	0.677502	0.511817	0.494516	0.250515
249	1	89	1	1	0	0	0	0	1	0	0	0	0	0	15	2	1	2	5	10	58.75	24	6	0	75	15.1791	24.1701	76.903	184.781	257.231	7.5	19.6746	-715.259	7.5	-2.46619	1	0.685075	52.6843	-3.04246	-1.95533	-0.708826	0.677502	-0.480231	-1.17942	-1.67085
250	1	3657	1	0	0	0	0	0	1	0	1	0	0	0	15	6	6	6	18	29	90.625	22	0	0	100	15.1791	24.1701	76.903	38.7083	66.2751	23.5	19.6746	346.674	23.5	0.7749	1	0.685075	52.6843	0.843145	0.666468	0.535807	0.677502	0.36301	0.640076	0.524996
251	2	374	2	1	0	0	0	0	1	0	0	0	0	0	15	6	6	6	18	27	96.875	20	0	0	90	15.1791	24.1701	76.903	56.3389	56.5177	22.5	19.6746	273.708	22.5	0.572331	1	0.685075	52.6843	0.843145	0.390489	0.779852	0.677502	0.528351	-0.087721	0.387756
252	1	372	1	1	0	0	0	0	1	0	1	0	0	0	15	5	5	5	15	27	95.625	19	0	0	100	15.1791	24.1701	76.903	-3.35319	52.9804	21	19.6746	126.739	21	0.268479	1	0.685075	52.6843	-0.053533	0.390489	0.731043	0.677502	0.495283	0.640076	0.181895
253	1	14	1	1	0	0	0	0	1	0	0	0	0	0	15	5	5	5	15	24	81.25	26	3	0	78	15.1791	24.1701	76.903	-0.778565	-0.739637	19.5	19.6746	-14.1884	19.5	-0.0353739	1	0.685075	52.6843	-0.053533	-0.0234788	0.169738	0.677502	0.114998	-0.961077	-0.0239659
254	1	41	2	1	0	0	0	0	1	0	0	0	0	0	15	6	6	5	17	20	38.75	16	1	0	81	15.1791	24.1701	76.903	-69.4727	159.104	18.5	19.6746	-45.5168	18.5	-0.237942	1	0.685075	52.6843	0.544253	-0.575436	-1.48977	0.677502	-1.00932	-0.742738	-0.161206
255	1	12	2	1	1	0	1	0	1	0	0	0	0	0	15	6	6	6	18	32	96.875	15	2	0	100	15.1791	24.1701	76.903	56.3389	156.378	25	19.6746	515.896	25	1.07875	1	0.685075	52.6843	0.843145	1.08044	0.779852	0.677502	0.528351	0.640076	0.730857
256	2	21	1	1	0	0	0	0	1	0	0	0	0	0	15	6	6	6	18	28	75.625	23	2	0	95	15.1791	24.1701	76.903	-3.60514	-4.8946	23	19.6746	251.481	23	0.673616	1	0.685075	52.6843	0.843145	0.528479	-0.049903	0.677502	-0.0338093	0.276177	0.456376
257	1	9	1	1	0	0	0	0	1	0	1	1	0	0	15	6	6	6	18	32	96.875	19	1	0	100	15.1791	24.1701	76.903	56.3389	156.378	25	19.6746	515.896	25	1.07875	1	0.685075	52.6843	0.843145	1.08044	0.779852	0.677502	0.528351	0.640076	0.730857
258	1	8	2	1	1	0	0	0	1	0	0	1	0	0	15	5	5	6	16	30	95	19	3	0	96	15.1791	24.1701	76.903	14.8557	105.503	23	19.6746	315.91	23	0.673616	1	0.685075	52.6843	0.24536	0.804457	0.706638	0.677502	0.478749	0.348957	0.456376
259	3	7	2	1	1	0	0	0	1	0	0	0	0	0	15	5	5	5	15	20	58.75	10	2	0	91	15.1791	24.1701	76.903	3.25129	75.7008	17.5	19.6746	-127.759	17.5	-0.440511	1	0.685075	52.6843	-0.053533	-0.575436	-0.708826	0.677502	-0.480231	-0.0149413	-0.298447
260	1	35	2	1	0	0	0	0	1	0	0	0	0	0	15	6	5	5	16	27	93.125	18	0	0	100	15.1791	24.1701	76.903	13.3166	45.9058	21.5	19.6746	169.988	21.5	0.369763	1	0.685075	52.6843	0.24536	0.390489	0.633425	0.677502	0.429146	0.640076	0.250515
261	1	9	1	1	0	0	0	0	1	1	1	0	0	0	15	6	6	6	18	30	83.75	23	3	0	95	15.1791	24.1701	76.903	19.3146	39.9169	24	19.6746	362.25	24	0.876184	1	0.685075	52.6843	0.843145	0.804457	0.267356	0.677502	0.181134	0.276177	0.593616
262	1	67	1	1	0	0	0	0	1	0	0	1	0	0	15	5	4	5	14	29	78.125	28	0	0	89	15.1791	24.1701	76.903	-1.44085	5.90201	21.5	19.6746	142.607	21.5	0.369763	1	0.685075	52.6843	-0.352426	0.666468	0.0477153	0.677502	0.0323272	-0.160501	0.250515
263	1	11	1	1	0	0	0	0	1	0	1	0	0	0	15	6	6	6	18	31	93.75	24	0	0	100	15.1791	24.1701	76.903	47.5236	115.062	24.5	19.6746	452.379	24.5	0.977468	1	0.685075	52.6843	0.843145	0.942447	0.657829	0.677502	0.445681	0.640076	0.662237
264	2	129	1	1	0	0	0	0	1	0	0	0	0	0	15	4	4	4	12	18	39.375	20	2	0	93	15.1791	24.1701	76.903	119.305	231.553	15	19.6746	-184.063	15	-0.946932	1	0.685075	52.6843	-0.950211	-0.851415	-1.46537	0.677502	-0.992789	0.130618	-0.641548
265	1	28	1	1	1	0	0	0	1	0	1	0	0	0	15	5	5	6	16	32	96.875	18	2	0	100	15.1791	24.1701	76.903	16.3949	156.378	24	19.6746	419.021	24	0.876184	1	0.685075	52.6843	0.24536	1.08044	0.779852	0.677502	0.528351	0.640076	0.593616
266	1	11	2	1	1	0	0	0	1	0	1	0	0	0	15	5	5	5	15	24	76.25	15	4	0	86	15.1791	24.1701	76.903	0.116958	0.11111	19.5	19.6746	-13.3153	19.5	-0.0353739	1	0.685075	52.6843	-0.053533	-0.0234788	-0.0254984	0.677502	-0.0172752	-0.37884	-0.0239659
267	1	12	1	1	0	0	0	0	1	0	0	0	0	0	15	6	6	6	18	27	95	20	0	0	100	15.1791	24.1701	76.903	51.0497	51.2118	22.5	19.6746	268.41	22.5	0.572331	1	0.685075	52.6843	0.843145	0.390489	0.706638	0.677502	0.478749	0.640076	0.387756
268	2	801	1	1	0	0	0	0	1	0	0	0	0	0	15	6	6	6	18	29	96.875	24	0	0	100	15.1791	24.1701	76.903	56.3389	96.4617	23.5	19.6746	370.583	23.5	0.7749	1	0.685075	52.6843	0.843145	0.666468	0.779852	0.677502	0.528351	0.640076	0.524996
269	2	10	2	1	0	0	0	0	1	0	0	1	0	0	15	1	3	3	7	16	49.375	22	2	0	77	15.1791	24.1701	76.903	225.154	224.908	11.5	19.6746	-403.622	11.5	-1.65592	1	0.685075	52.6843	-2.44468	-1.12739	-1.07489	0.677502	-0.728243	-1.03386	-1.12189
270	3	9	2	1	0	0	0	0	1	0	0	0	0	0	15	4	3	4	11	21	51.875	22	5	0	100	15.1791	24.1701	76.903	104.595	79.3425	16	19.6746	-190.621	16	-0.744363	1	0.685075	52.6843	-1.2491	-0.437447	-0.977276	0.677502	-0.662107	0.640076	-0.504308
271	1	11	2	1	0	0	0	0	1	0	0	0	0	0	15	6	6	6	18	27	96.25	20	0	0	105	15.1791	24.1701	76.903	54.5758	54.7491	22.5	19.6746	271.942	22.5	0.572331	1	0.685075	52.6843	0.843145	0.390489	0.755448	0.677502	0.511817	1.00397	0.387756
272	1	13	1	1	0	0	0	0	1	0	0	1	0	0	15	6	6	6	18	31	100	16	3	0	100	15.1791	24.1701	76.903	65.1542	157.749	24.5	19.6746	482.537	24.5	0.977468	1	0.685075	52.6843	0.843145	0.942447	0.901875	0.677502	0.611022	0.640076	0.662237
273	1	14	1	1	0	0	1	0	1	0	0	0	0	0	15	6	6	5	17	27	95.625	16	2	0	105	15.1791	24.1701	76.903	34.0908	52.9804	22	19.6746	222.364	22	0.471047	1	0.685075	52.6843	0.544253	0.390489	0.731043	0.677502	0.495283	1.00397	0.319135
274	1	14	2	1	0	0	0	0	1	0	1	1	0	0	15	5	5	5	15	16	64.375	18	3	0	88.7381	15.1791	24.1701	76.903	2.24382	102.356	15.5	19.6746	-268.742	15.5	-0.845648	1	0.685075	52.6843	-0.053533	-1.12739	-0.489185	0.677502	-0.331424	-0.179561	-0.572928
275	1	20	3	1	1	0	0	0	1	0	0	0	0	0	15	6	6	6	18	27	76.25	19	0	0	95	15.1791	24.1701	76.903	-1.84208	-1.84793	22.5	19.6746	215.435	22.5	0.572331	1	0.685075	52.6843	0.843145	0.390489	-0.0254984	0.677502	-0.0172752	0.276177	0.387756
276	1	739	1	1	0	0	0	0	1	0	0	1	0	0	15	6	6	6	18	27	87.5	21	0	0	100	15.1791	24.1701	76.903	29.893	29.9879	22.5	19.6746	247.22	22.5	0.572331	1	0.685075	52.6843	0.843145	0.390489	0.413784	0.677502	0.280339	0.640076	0.387756
277	1	18	1	1	0	0	0	0	1	0	1	1	0	0	15	3	1	5	9	26	83.75	21	0	0	85	15.1791	24.1701	76.903	-42.3082	12.529	17.5	19.6746	-182.125	17.5	-0.440511	1	0.685075	52.6843	-1.84689	0.2525	0.267356	0.677502	0.181134	-0.451619	-0.298447
278	1	737	1	1	0	0	0	0	1	0	0	0	0	0	15	6	6	6	18	26	96.875	23	0	0	100	15.1791	24.1701	76.903	56.3389	36.5458	22	19.6746	225.271	22	0.471047	1	0.685075	52.6843	0.843145	0.2525	0.779852	0.677502	0.528351	0.640076	0.319135
279	1	372	1	1	0	0	0	0	1	0	0	1	0	0	15	6	6	6	18	29	91.25	20	0	0	100	15.1791	24.1701	76.903	40.4714	69.2938	23.5	19.6746	349.065	23.5	0.7749	1	0.685075	52.6843	0.843145	0.666468	0.560211	0.677502	0.379544	0.640076	0.524996
280	1	261	2	1	0	0	0	0	1	0	0	1	0	0	15	4	4	6	14	26	70.625	19	0	0	89	15.1791	24.1701	76.903	7.40243	-11.4878	20	19.6746	22.9795	20	0.0659103	1	0.685075	52.6843	-0.352426	0.2525	-0.245139	0.677502	-0.166082	-0.160501	0.0446544
281	1	25	1	1	1	0	0	0	1	0	1	0	0	0	15	6	6	6	18	25	57.5	22	0	0	75	15.1791	24.1701	76.903	-54.7339	-16.1016	21.5	19.6746	104.959	21.5	0.369763	1	0.685075	52.6843	0.843145	0.114511	-0.757635	0.677502	-0.513299	-1.17942	0.250515
282	1	372	2	1	0	0	1	0	1	0	0	1	0	0	15	5	5	5	15	23	90	18	0	0	98	15.1791	24.1701	76.903	-2.34573	-15.3254	19	19.6746	-60.7164	19	-0.136658	1	0.685075	52.6843	-0.053533	-0.161468	0.511402	0.677502	0.346476	0.494516	-0.0925861
283	1	6	2	1	0	0	0	0	1	0	0	0	0	0	15	6	6	6	18	28	84.375	20	3	0	95	15.1791	24.1701	76.903	21.0777	28.6166	23	19.6746	280.578	23	0.673616	1	0.685075	52.6843	0.843145	0.528479	0.291761	0.677502	0.197669	0.276177	0.456376
284	1	11	1	1	0	0	0	0	1	0	0	0	0	0	15	6	6	6	18	29	96.25	25	0	0	100	15.1791	24.1701	76.903	54.5758	93.4431	23.5	19.6746	368.192	23.5	0.7749	1	0.685075	52.6843	0.843145	0.666468	0.755448	0.677502	0.511817	0.640076	0.524996
285	1	368	2	1	1	0	0	0	1	0	0	0	0	0	15	6	6	6	18	29	83.125	24	1	0	100	15.1791	24.1701	76.903	17.5516	30.0513	23.5	19.6746	317.984	23.5	0.7749	1	0.685075	52.6843	0.843145	0.666468	0.242952	0.677502	0.1646	0.640076	0.524996
286	1	13	1	1	1	0	1	0	1	0	0	1	0	0	15	6	6	6	18	28	94.375	19	3	0	98	15.1791	24.1701	76.903	49.2866	66.9151	23	19.6746	313.832	23	0.673616	1	0.685075	52.6843	0.843145	0.528479	0.682234	0.677502	0.462215	0.494516	0.456376
287	1	1101	2	1	1	0	0	0	1	0	1	0	0	0	15	6	6	6	18	27	91.25	21	0	0	100	15.1791	24.1701	76.903	40.4714	40.5998	22.5	19.6746	257.815	22.5	0.572331	1	0.685075	52.6843	0.843145	0.390489	0.560211	0.677502	0.379544	0.640076	0.387756
288	1	23	2	1	1	0	0	0	1	0	0	1	0	0	15	6	6	6	18	25	71.25	23	0	0	88	15.1791	24.1701	76.903	-15.9466	-4.69116	21.5	19.6746	130.058	21.5	0.369763	1	0.685075	52.6843	0.843145	0.114511	-0.220735	0.677502	-0.149548	-0.23328	0.250515
289	1	15	3	0	1	0	0	0	1	0	0	0	0	0	15	6	6	6	18	27	95.625	22	0	0	100	15.1791	24.1701	76.903	52.8128	52.9804	22.5	19.6746	270.176	22.5	0.572331	1	0.685075	52.6843	0.843145	0.390489	0.731043	0.677502	0.495283	0.640076	0.387756
290	1	13	1	1	1	0	0	0	1	0	0	0	0	0	15	6	6	6	18	27	94.375	20	0	0	100	15.1791	24.1701	76.903	49.2866	49.4431	22.5	19.6746	266.645	22.5	0.572331	1	0.685075	52.6843	0.843145	0.390489	0.682234	0.677502	0.462215	0.640076	0.387756
291	1	14	2	1	1	0	0	0	1	0	0	1	0	0	15	6	6	6	18	32	95.625	14	2	0	100	15.1791	24.1701	76.903	52.8128	146.59	25	19.6746	509.239	25	1.07875	1	0.685075	52.6843	0.843145	1.08044	0.731043	0.677502	0.495283	0.640076	0.730857
292	1	8	3	1	1	0	0	0	1	0	1	0	0	0	15	6	6	6	18	29	86.25	23	4	0	100	15.1791	24.1701	76.903	26.3669	45.1446	23.5	19.6746	329.938	23.5	0.7749	1	0.685075	52.6843	0.843145	0.666468	0.364975	0.677502	0.247271	0.640076	0.524996
293	1	14	2	1	0	0	0	0	1	0	1	0	0	0	15	6	6	6	18	28	92.5	18	3	0	96	15.1791	24.1701	76.903	43.9975	59.7341	23	19.6746	307.597	23	0.673616	1	0.685075	52.6843	0.843145	0.528479	0.60902	0.677502	0.412612	0.348957	0.456376
294	1	11	1	0	1	0	0	0	1	0	1	0	0	0	15	5	5	6	16	32	96.875	17	2	0	100	15.1791	24.1701	76.903	16.3949	156.378	24	19.6746	419.021	24	0.876184	1	0.685075	52.6843	0.24536	1.08044	0.779852	0.677502	0.528351	0.640076	0.593616
295	1	21	1	1	1	0	0	0	1	1	0	0	0	0	15	6	6	6	18	27	93.75	19	0	0	105	15.1791	24.1701	76.903	47.5236	47.6745	22.5	19.6746	264.879	22.5	0.572331	1	0.685075	52.6843	0.843145	0.390489	0.657829	0.677502	0.445681	1.00397	0.387756
296	1	14	2	1	0	0	1	0	1	0	1	1	0	0	15	4	4	5	13	20	81.25	23	3	0	78	15.1791	24.1701	76.903	-9.47254	-18.1276	16.5	19.6746	-257.938	16.5	-0.643079	1	0.685075	52.6843	-0.651319	-0.575436	0.169738	0.677502	0.114998	-0.961077	-0.435687
297	1	12	1	1	0	0	0	0	1	0	1	0	0	0	15	6	6	6	18	28	95.625	19	0	0	100	15.1791	24.1701	76.903	52.8128	71.7024	23	19.6746	317.989	23	0.673616	1	0.685075	52.6843	0.843145	0.528479	0.731043	0.677502	0.495283	0.640076	0.456376
298	1	14	2	1	1	0	0	0	1	1	0	0	0	0	15	6	6	6	18	25	66.25	21	0	0	80	15.1791	24.1701	76.903	-30.051	-8.84041	21.5	19.6746	120.931	21.5	0.369763	1	0.685075	52.6843	0.843145	0.114511	-0.415971	0.677502	-0.281821	-0.815518	0.250515
299	2	8	1	1	0	0	0	0	1	0	0	1	0	0	15	3	3	3	9	9	53.125	16	4	0	94	15.1791	24.1701	76.903	146.927	360.716	9	19.6746	-567.09	9	-2.16234	1	0.685075	52.6843	-1.84689	-2.09332	-0.928467	0.677502	-0.629038	0.203398	-1.46499
300	1	1	1	1	0	0	0	0	1	0	0	1	0	0	15	6	6	6	18	28	78.75	21	2	0	95	15.1791	24.1701	76.903	5.21016	7.07368	23	19.6746	261.873	23	0.673616	1	0.685075	52.6843	0.843145	0.528479	0.0721198	0.677502	0.0488613	0.276177	0.456376
301	1	769	3	1	0	0	0	0	1	0	1	0	0	0	15	6	6	5	17	28	71.25	21	1	0	76	15.1791	24.1701	76.903	-10.2935	-21.6502	22.5	19.6746	201.308	22.5	0.572331	1	0.685075	52.6843	0.544253	0.528479	-0.220735	0.677502	-0.149548	-1.10664	0.387756
302	1	1131	3	0	0	0	0	0	1	0	1	0	0	0	15	5	5	5	15	31	98.125	23	2	0	100	15.1791	24.1701	76.903	-3.80095	144.943	23	19.6746	326.302	23	0.673616	1	0.685075	52.6843	-0.053533	0.942447	0.828661	0.677502	0.56142	0.640076	0.456376
303	1	2595	3	1	0	0	0	0	1	0	0	0	0	0	15	6	6	6	18	15	76.875	17	0	0	87	15.1791	24.1701	76.903	-0.0790219	0.256884	16.5	19.6746	-244.049	16.5	-0.643079	1	0.685075	52.6843	0.843145	-1.26538	-0.00109383	0.677502	-0.000741074	-0.30606	-0.435687
304	1	0	3	1	0	0	0	0	1	0	0	0	0	0	15	6	6	6	18	27	87.5	22	0	0	100	15.1791	24.1701	76.903	29.893	29.9879	22.5	19.6746	247.22	22.5	0.572331	1	0.685075	52.6843	0.843145	0.390489	0.413784	0.677502	0.280339	0.640076	0.387756
305	1	5	2	1	0	0	0	0	1	0	0	0	0	0	15	5	5	6	16	32	95.625	18	1	0	100	15.1791	24.1701	76.903	15.3688	146.59	24	19.6746	413.614	24	0.876184	1	0.685075	52.6843	0.24536	1.08044	0.731043	0.677502	0.495283	0.640076	0.593616
306	3	1	1	1	1	0	0	0	1	0	0	0	0	0	15	5	5	5	15	27	95.625	23	0	0	100	15.1791	24.1701	76.903	-3.35319	52.9804	21	19.6746	126.739	21	0.268479	1	0.685075	52.6843	-0.053533	0.390489	0.731043	0.677502	0.495283	0.640076	0.181895
307	1	2224	2	0	1	0	0	0	1	0	1	0	0	0	15	6	6	6	18	29	94.375	19	0	0	100	15.1791	24.1701	76.903	49.2866	84.3871	23.5	19.6746	361.02	23.5	0.7749	1	0.685075	52.6843	0.843145	0.666468	0.682234	0.677502	0.462215	0.640076	0.524996
308	2	95	1	1	0	0	0	0	1	0	0	0	0	0	15	5	5	5	15	30	93.125	11	3	0	98	15.1791	24.1701	76.903	-2.90543	94.5718	22.5	19.6746	263.113	22.5	0.572331	1	0.685075	52.6843	-0.053533	0.804457	0.633425	0.677502	0.429146	0.494516	0.387756
309	1	4	1	1	0	0	0	0	1	0	0	0	0	0	15	6	6	6	18	31	92.5	19	3	0	100	15.1791	24.1701	76.903	43.9975	106.525	24.5	19.6746	446.347	24.5	0.977468	1	0.685075	52.6843	0.843145	0.942447	0.60902	0.677502	0.412612	0.640076	0.662237
310	1	7	1	0	0	0	0	0	1	0	0	0	0	0	15	5	6	6	17	32	83.75	17	2	0	100	15.1791	24.1701	76.903	12.4676	53.6109	24.5	19.6746	404.125	24.5	0.977468	1	0.685075	52.6843	0.544253	1.08044	0.267356	0.677502	0.181134	0.640076	0.662237
311	2	2	1	1	0	1	0	0	1	1	1	0	0	0	15	6	6	6	18	32	98.75	21	1	0	100	15.1791	24.1701	76.903	61.6281	171.059	25	19.6746	525.881	25	1.07875	1	0.685075	52.6843	0.843145	1.08044	0.853066	0.677502	0.577954	0.640076	0.730857
312	1	62	2	1	0	1	0	0	1	0	0	0	0	0	15	6	6	6	18	32	95.625	18	2	0	96	15.1791	24.1701	76.903	52.8128	146.59	25	19.6746	509.239	25	1.07875	1	0.685075	52.6843	0.843145	1.08044	0.731043	0.677502	0.495283	0.348957	0.730857
313	1	0	2	1	0	0	1	0	1	0	0	0	0	0	15	6	6	5	17	30	87.5	18	1	0	100	15.1791	24.1701	76.903	19.296	61.7789	23.5	19.6746	334.72	23.5	0.7749	1	0.685075	52.6843	0.544253	0.804457	0.413784	0.677502	0.280339	0.640076	0.524996
314	1	37	1	1	0	0	0	0	1	0	0	0	0	0	15	6	6	6	18	29	88.75	21	3	0	100	15.1791	24.1701	76.903	33.4191	57.2192	23.5	19.6746	339.502	23.5	0.7749	1	0.685075	52.6843	0.843145	0.666468	0.462593	0.677502	0.313408	0.640076	0.524996
315	1	7	3	1	0	0	0	0	1	0	0	0	0	0	15	6	6	6	18	29	85.625	13	3	0	98	15.1791	24.1701	76.903	24.6038	42.1259	23.5	19.6746	327.548	23.5	0.7749	1	0.685075	52.6843	0.843145	0.666468	0.34057	0.677502	0.230737	0.494516	0.524996
316	1	61	1	1	1	0	0	0	1	0	0	0	0	0	15	6	6	6	18	29	90	19	3	0	100	15.1791	24.1701	76.903	36.9452	63.2565	23.5	19.6746	344.284	23.5	0.7749	1	0.685075	52.6843	0.843145	0.666468	0.511402	0.677502	0.346476	0.640076	0.524996
317	1	1	3	0	0	0	0	0	1	0	0	0	0	0	15	6	6	6	18	30	83.75	24	3	0	100	15.1791	24.1701	76.903	19.3146	39.9169	24	19.6746	362.25	24	0.876184	1	0.685075	52.6843	0.843145	0.804457	0.267356	0.677502	0.181134	0.640076	0.593616
318	1	7	3	0	1	0	0	0	1	0	0	0	0	0	15	6	6	6	18	29	95.625	23	0	0	100	15.1791	24.1701	76.903	52.8128	90.4244	23.5	19.6746	365.801	23.5	0.7749	1	0.685075	52.6843	0.843145	0.666468	0.731043	0.677502	0.495283	0.640076	0.524996
319	1	10	2	1	0	0	1	0	1	0	0	0	0	0	15	6	6	6	18	30	95.625	14	5	0	98	15.1791	24.1701	76.903	52.8128	109.146	24	19.6746	413.614	24	0.876184	1	0.685075	52.6843	0.843145	0.804457	0.731043	0.677502	0.495283	0.494516	0.593616
320	1	1	2	1	1	0	0	0	1	0	1	0	0	0	15	5	5	6	16	29	93.125	14	3	0	95	15.1791	24.1701	76.903	13.3166	78.3498	22.5	19.6746	263.113	22.5	0.572331	1	0.685075	52.6843	0.24536	0.666468	0.633425	0.677502	0.429146	0.276177	0.387756
321	1	7	1	1	0	0	0	0	1	0	1	0	0	0	15	6	6	6	18	27	96.25	16	0	0	100	15.1791	24.1701	76.903	54.5758	54.7491	22.5	19.6746	271.942	22.5	0.572331	1	0.685075	52.6843	0.843145	0.390489	0.755448	0.677502	0.511817	0.640076	0.387756
322	1	2	3	1	0	0	1	0	1	0	1	0	0	0	15	6	6	6	18	27	96.25	13	0	0	100	15.1791	24.1701	76.903	54.5758	54.7491	22.5	19.6746	271.942	22.5	0.572331	1	0.685075	52.6843	0.843145	0.390489	0.755448	0.677502	0.511817	0.640076	0.387756
323	1	30	3	0	1	0	0	0	1	0	1	1	0	0	15	6	6	6	18	25	95	18	0	0	100	15.1791	24.1701	76.903	51.0497	15.0178	21.5	19.6746	173.41	21.5	0.369763	1	0.685075	52.6843	0.843145	0.114511	0.706638	0.677502	0.478749	0.640076	0.250515
324	1	4560	2	1	0	0	0	0	1	0	0	0	0	0	15	6	6	6	18	30	96.25	23	0	0	100	15.1791	24.1701	76.903	54.5758	112.79	24	19.6746	416.317	24	0.876184	1	0.685075	52.6843	0.843145	0.804457	0.755448	0.677502	0.511817	0.640076	0.593616
325	1	2	2	1	1	0	0	0	1	0	0	1	0	0	15	5	5	6	16	26	96.25	18	0	0	100	15.1791	24.1701	76.903	15.8819	35.4021	21	19.6746	127.567	21	0.268479	1	0.685075	52.6843	0.24536	0.2525	0.755448	0.677502	0.511817	0.640076	0.181895
326	1	14	1	1	1	0	0	0	1	1	0	0	0	0	15	6	6	6	18	29	95.625	21	0	0	100	15.1791	24.1701	76.903	52.8128	90.4244	23.5	19.6746	365.801	23.5	0.7749	1	0.685075	52.6843	0.843145	0.666468	0.731043	0.677502	0.495283	0.640076	0.524996
327	1	1	2	1	0	0	0	0	1	0	0	0	0	0	15	4	4	5	13	27	91.875	15	0	0	100	15.1791	24.1701	76.903	-32.6255	42.3685	20	19.6746	29.8937	20	0.0659103	1	0.685075	52.6843	-0.651319	0.390489	0.584616	0.677502	0.396078	0.640076	0.0446544
328	1	30	2	1	1	0	0	0	1	0	0	0	0	0	15	6	5	6	17	25	91.875	5	0	0	100	15.1791	24.1701	76.903	27.2624	12.4245	21	19.6746	121.769	21	0.268479	1	0.685075	52.6843	0.544253	0.114511	0.584616	0.677502	0.396078	0.640076	0.181895
329	1	2	3	0	1	0	0	0	1	0	0	0	0	0	15	6	6	6	18	28	95	20	0	0	100	15.1791	24.1701	76.903	51.0497	69.3088	23	19.6746	315.91	23	0.673616	1	0.685075	52.6843	0.843145	0.528479	0.706638	0.677502	0.478749	0.640076	0.456376
330	1	45	2	1	1	0	0	0	1	0	0	0	0	0	15	2	2	3	7	14	29.375	21	6	0	49	15.1791	24.1701	76.903	388.737	483.367	10.5	19.6746	-269.505	10.5	-1.85849	1	0.685075	52.6843	-2.44468	-1.40337	-1.85584	0.677502	-1.25734	-3.07169	-1.25913
331	1	0	2	1	0	0	1	0	1	0	0	1	0	0	15	5	5	6	16	23	83.125	19	5	0	91	15.1791	24.1701	76.903	5.1076	-7.28065	19.5	19.6746	-14.5159	19.5	-0.0353739	1	0.685075	52.6843	0.24536	-0.161468	0.242952	0.677502	0.1646	-0.0149413	-0.0239659
332	1	3	1	1	0	0	0	0	1	0	1	0	0	0	15	5	5	5	15	25	83.75	23	1	0	90	15.1791	24.1701	76.903	-1.22633	5.68198	20	19.6746	27.25	20	0.0659103	1	0.685075	52.6843	-0.053533	0.114511	0.267356	0.677502	0.181134	-0.087721	0.0446544
333	1	1	2	1	0	0	1	0	1	1	1	0	0	0	15	6	6	6	18	28	93.75	19	0	0	100	15.1791	24.1701	76.903	47.5236	64.5214	23	19.6746	311.754	23	0.673616	1	0.685075	52.6843	0.843145	0.528479	0.657829	0.677502	0.445681	0.640076	0.456376
334	1	1	2	1	0	0	0	0	1	1	0	0	0	0	15	6	6	6	18	29	98.125	22	0	0	100	15.1791	24.1701	76.903	59.865	102.499	23.5	19.6746	375.365	23.5	0.7749	1	0.685075	52.6843	0.843145	0.666468	0.828661	0.677502	0.56142	0.640076	0.524996
335	1	4	2	1	0	0	0	0	1	0	0	0	0	0	15	5	5	5	15	29	81.875	15	2	0	95	15.1791	24.1701	76.903	-0.890505	24.014	22	19.6746	190.39	22	0.471047	1	0.685075	52.6843	-0.053533	0.666468	0.194143	0.677502	0.131532	0.276177	0.319135
336	1	15	2	1	1	0	0	0	1	1	1	0	0	0	15	6	6	5	17	26	90	20	0	0	100	15.1791	24.1701	76.903	23.8482	23.9655	21.5	19.6746	164.284	21.5	0.369763	1	0.685075	52.6843	0.544253	0.2525	0.511402	0.677502	0.346476	0.640076	0.250515
337	1	2	2	0	0	0	0	0	1	0	0	0	0	0	15	5	5	5	15	27	97.5	29	0	0	88.7381	15.1791	24.1701	76.903	-3.68901	58.2864	21	19.6746	129.224	21	0.268479	1	0.685075	52.6843	-0.053533	0.390489	0.804257	0.677502	0.544885	-0.179561	0.181895
338	1	0	2	1	1	0	0	0	1	0	0	0	0	0	15	6	5	6	17	27	95.625	19	0	0	100	15.1791	24.1701	76.903	34.0908	52.9804	22	19.6746	222.364	22	0.471047	1	0.685075	52.6843	0.544253	0.390489	0.731043	0.677502	0.495283	0.640076	0.319135
339	1	1	2	1	0	0	0	0	1	0	0	1	0	0	15	6	6	6	18	30	93.75	21	0	0	105	15.1791	24.1701	76.903	47.5236	98.2154	24	19.6746	405.504	24	0.876184	1	0.685075	52.6843	0.843145	0.804457	0.657829	0.677502	0.445681	1.00397	0.593616
340	1	17	3	0	0	0	0	0	1	0	0	1	0	0	15	5	5	5	15	27	93.125	19	3	0	98	15.1791	24.1701	76.903	-2.90543	45.9058	21	19.6746	123.425	21	0.268479	1	0.685075	52.6843	-0.053533	0.390489	0.633425	0.677502	0.429146	0.494516	0.181895
341	1	1	3	1	0	0	1	0	1	0	0	0	0	0	15	6	6	6	18	31	94.375	21	0	0	100	15.1791	24.1701	76.903	49.2866	119.331	24.5	19.6746	455.395	24.5	0.977468	1	0.685075	52.6843	0.843145	0.942447	0.682234	0.677502	0.462215	0.640076	0.662237
342	1	4	2	1	0	0	0	0	1	0	1	1	0	0	15	6	6	6	18	28	77.5	20	3	0	100	15.1791	24.1701	76.903	1.68404	2.28637	23	19.6746	257.716	23	0.673616	1	0.685075	52.6843	0.843145	0.528479	0.0233107	0.677502	0.0157931	0.640076	0.456376
343	2	2403	1	1	1	0	0	0	1	0	0	0	0	0	15	4	4	4	12	7	54.375	17	3	0	86	15.1791	24.1701	76.903	71.6189	386.809	9.5	19.6746	-553.245	9.5	-2.06106	1	0.685075	52.6843	-0.950211	-2.3693	-0.879658	0.677502	-0.59597	-0.37884	-1.39637
344	1	1	2	1	0	0	0	0	1	0	0	0	0	0	15	6	6	5	17	26	63.75	26	0	0	88	15.1791	24.1701	76.903	-23.9503	-24.0681	21.5	19.6746	116.368	21.5	0.369763	1	0.685075	52.6843	0.544253	0.2525	-0.51359	0.677502	-0.347958	-0.23328	0.250515
345	2	62	1	1	0	0	0	0	1	0	0	0	0	0	15	3	2	5	10	13	75.625	26	0	0	80	15.1791	24.1701	76.903	6.61896	14.2756	11.5	19.6746	-618.206	11.5	-1.65592	1	0.685075	52.6843	-1.548	-1.54136	-0.049903	0.677502	-0.0338093	-0.815518	-1.12189
346	2	2	1	1	0	0	0	0	1	0	0	0	0	0	15	3	1	3	7	16	53.125	23	0	0	68	15.1791	24.1701	76.903	194.483	194.27	11.5	19.6746	-434.277	11.5	-1.65592	1	0.685075	52.6843	-2.44468	-1.12739	-0.928467	0.677502	-0.629038	-1.68887	-1.12189
347	1	33	2	1	0	0	0	0	1	0	0	0	0	0	15	5	5	5	15	32	99.375	19	0	0	100	15.1791	24.1701	76.903	-4.02483	175.952	23.5	19.6746	380.146	23.5	0.7749	1	0.685075	52.6843	-0.053533	1.08044	0.87747	0.677502	0.594488	0.640076	0.524996
348	1	8	1	1	0	0	0	0	1	0	0	0	0	0	15	6	6	6	18	29	96.875	21	0	0	100	15.1791	24.1701	76.903	56.3389	96.4617	23.5	19.6746	370.583	23.5	0.7749	1	0.685075	52.6843	0.843145	0.666468	0.779852	0.677502	0.528351	0.640076	0.524996
349	1	4	2	1	0	0	0	0	1	0	1	0	0	0	15	5	5	6	16	29	87.5	14	2	0	100	15.1791	24.1701	76.903	8.69902	51.1819	22.5	19.6746	247.22	22.5	0.572331	1	0.685075	52.6843	0.24536	0.666468	0.413784	0.677502	0.280339	0.640076	0.387756
350	1	6	2	1	1	0	0	0	1	1	0	0	0	0	15	5	5	5	15	29	87.5	15	3	0	95	15.1791	24.1701	76.903	-1.89797	51.1819	22	19.6746	203.47	22	0.471047	1	0.685075	52.6843	-0.053533	0.666468	0.413784	0.677502	0.280339	0.276177	0.319135
351	2	30	2	1	0	0	0	0	1	0	0	0	0	0	15	6	6	6	18	29	89.375	17	2	0	100	15.1791	24.1701	76.903	35.1822	60.2378	23.5	19.6746	341.893	23.5	0.7749	1	0.685075	52.6843	0.843145	0.666468	0.486997	0.677502	0.329942	0.640076	0.524996
352	1	73	2	0	0	0	0	0	1	0	1	1	0	0	15	6	6	6	18	32	94.375	19	3	0	100	15.1791	24.1701	76.903	49.2866	136.803	25	19.6746	502.582	25	1.07875	1	0.685075	52.6843	0.843145	1.08044	0.682234	0.677502	0.462215	0.640076	0.730857
353	1	15	1	1	0	0	0	0	1	0	0	0	0	0	15	6	6	5	17	30	90	23	0	0	100	15.1791	24.1701	76.903	23.8482	76.3535	23.5	19.6746	344.284	23.5	0.7749	1	0.685075	52.6843	0.544253	0.804457	0.511402	0.677502	0.346476	0.640076	0.524996
354	1	3	1	1	0	0	0	0	1	0	0	0	0	0	15	6	6	6	18	29	83.75	14	2	0	100	15.1791	24.1701	76.903	19.3146	33.0699	23.5	19.6746	320.375	23.5	0.7749	1	0.685075	52.6843	0.843145	0.666468	0.267356	0.677502	0.181134	0.640076	0.524996
355	1	9	1	1	0	1	1	0	1	0	0	1	0	0	15	6	6	6	18	32	91.875	27	0	0	100	15.1791	24.1701	76.903	42.2344	117.228	25	19.6746	489.269	25	1.07875	1	0.685075	52.6843	0.843145	1.08044	0.584616	0.677502	0.396078	0.640076	0.730857
356	1	3	2	1	1	0	1	0	1	0	0	1	0	0	15	6	6	6	18	32	93.75	27	0	0	100	15.1791	24.1701	76.903	47.5236	131.909	25	19.6746	499.254	25	1.07875	1	0.685075	52.6843	0.843145	1.08044	0.657829	0.677502	0.445681	0.640076	0.730857
357	1	0	2	1	0	0	0	0	1	0	0	0	0	0	15	5	5	4	14	17	88.125	30	3	0	98	15.1791	24.1701	76.903	-13.2319	-80.4633	15.5	19.6746	-367.889	15.5	-0.845648	1	0.685075	52.6843	-0.352426	-0.989404	0.438188	0.677502	0.296873	0.494516	-0.572928
358	1	6	2	1	1	0	0	0	1	0	0	1	0	0	15	6	6	6	18	32	90.625	25	0	0	100	15.1791	24.1701	76.903	38.7083	107.441	25	19.6746	482.612	25	1.07875	1	0.685075	52.6843	0.843145	1.08044	0.535807	0.677502	0.36301	0.640076	0.730857
359	1	3	1	1	1	0	1	0	1	0	0	0	0	0	15	5	3	5	13	31	93.75	28	0	0	100	15.1791	24.1701	76.903	-36.7113	115.062	22	19.6746	218.004	22	0.471047	1	0.685075	52.6843	-0.651319	0.942447	0.657829	0.677502	0.445681	0.640076	0.319135
360	1	3	1	1	1	0	1	0	1	0	0	0	0	0	15	6	6	6	18	30	93.125	20	0	0	100	15.1791	24.1701	76.903	45.7605	94.5718	24	19.6746	402.8	24	0.876184	1	0.685075	52.6843	0.843145	0.804457	0.633425	0.677502	0.429146	0.640076	0.593616
361	1	90	3	1	1	0	0	0	1	0	1	1	0	0	15	6	6	6	18	29	96.875	21	0	0	88.7381	15.1791	24.1701	76.903	56.3389	96.4617	23.5	19.6746	370.583	23.5	0.7749	1	0.685075	52.6843	0.843145	0.666468	0.779852	0.677502	0.528351	-0.179561	0.524996
362	1	2	1	1	1	0	0	0	1	0	0	0	0	0	15	6	6	6	18	28	89.375	24	6	0	100	15.1791	24.1701	76.903	35.1822	47.7658	23	19.6746	297.205	23	0.673616	1	0.685075	52.6843	0.843145	0.528479	0.486997	0.677502	0.329942	0.640076	0.456376
363	1	2	2	1	1	0	0	0	1	0	1	0	0	0	15	5	5	5	15	13	43.125	14	5	0	80	15.1791	24.1701	76.903	6.04979	377.305	14	19.6746	-244.718	14	-1.1495	1	0.685075	52.6843	-0.053533	-1.54136	-1.31894	0.677502	-0.893584	-0.815518	-0.778789
364	1	3	1	1	0	0	0	0	1	0	0	1	0	0	15	4	4	4	12	25	81.875	21	1	0	96	15.1791	24.1701	76.903	-15.8065	4.12601	18.5	19.6746	-96.1726	18.5	-0.237942	1	0.685075	52.6843	-0.950211	0.114511	0.194143	0.677502	0.131532	0.348957	-0.161206
365	1	6	3	0	1	1	0	0	1	0	0	1	0	0	15	6	6	6	18	25	76.25	16	3	0	95	15.1791	24.1701	76.903	-1.84208	-0.541903	21.5	19.6746	139.185	21.5	0.369763	1	0.685075	52.6843	0.843145	0.114511	-0.0254984	0.677502	-0.0172752	0.276177	0.250515
366	1	0	2	1	1	0	0	0	1	0	0	0	0	0	15	6	6	6	18	28	96.25	16	1	0	100	15.1791	24.1701	76.903	54.5758	74.0961	23	19.6746	320.067	23	0.673616	1	0.685075	52.6843	0.843145	0.528479	0.755448	0.677502	0.511817	0.640076	0.456376
367	1	1	3	1	1	0	0	0	1	0	0	1	0	0	15	6	6	6	18	29	96.875	21	1	0	88.7381	15.1791	24.1701	76.903	56.3389	96.4617	23.5	19.6746	370.583	23.5	0.7749	1	0.685075	52.6843	0.843145	0.666468	0.779852	0.677502	0.528351	-0.179561	0.524996
368	1	2	3	0	0	0	0	0	1	0	1	0	0	0	15	6	6	6	18	31	98.75	25	0	0	100	15.1791	24.1701	76.903	61.6281	149.212	24.5	19.6746	476.506	24.5	0.977468	1	0.685075	52.6843	0.843145	0.942447	0.853066	0.677502	0.577954	0.640076	0.662237
369	1	61	3	0	0	0	0	0	1	0	0	1	0	0	15	6	6	6	18	32	98.75	25	1	0	100	15.1791	24.1701	76.903	61.6281	171.059	25	19.6746	525.881	25	1.07875	1	0.685075	52.6843	0.843145	1.08044	0.853066	0.677502	0.577954	0.640076	0.730857
370	1	1	2	1	1	0	1	0	1	0	0	0	0	0	15	5	5	6	16	28	96.25	18	0	0	100	15.1791	24.1701	76.903	15.8819	74.0961	22	19.6746	223.817	22	0.471047	1	0.685075	52.6843	0.24536	0.528479	0.755448	0.677502	0.511817	0.640076	0.319135
371	1	3	1	1	1	0	0	0	1	0	0	0	0	0	15	6	6	6	18	29	96.875	22	0	0	100	15.1791	24.1701	76.903	56.3389	96.4617	23.5	19.6746	370.583	23.5	0.7749	1	0.685075	52.6843	0.843145	0.666468	0.779852	0.677502	0.528351	0.640076	0.524996
372	2	9	1	0	0	0	0	0	1	0	0	0	0	0	15	5	5	5	15	22	80	22	3	0	88	15.1791	24.1701	76.903	-0.554684	-6.72092	18.5	19.6746	-93.9701	18.5	-0.237942	1	0.685075	52.6843	-0.053533	-0.299457	0.120929	0.677502	0.0819296	-0.23328	-0.161206
373	1	1	2	1	1	0	0	0	1	1	0	0	0	0	15	6	6	6	18	28	96.25	22	0	0	100	15.1791	24.1701	76.903	54.5758	74.0961	23	19.6746	320.067	23	0.673616	1	0.685075	52.6843	0.843145	0.528479	0.755448	0.677502	0.511817	0.640076	0.456376
374	1	6	2	1	1	0	0	0	1	0	0	1	0	0	15	6	6	6	18	32	100	26	1	0	100	15.1791	24.1701	76.903	65.1542	180.846	25	19.6746	532.537	25	1.07875	1	0.685075	52.6843	0.843145	1.08044	0.901875	0.677502	0.611022	0.640076	0.730857
375	1	4	2	0	1	0	0	0	1	0	1	1	0	0	15	6	6	6	18	29	96.25	22	0	0	100	15.1791	24.1701	76.903	54.5758	93.4431	23.5	19.6746	368.192	23.5	0.7749	1	0.685075	52.6843	0.843145	0.666468	0.755448	0.677502	0.511817	0.640076	0.524996
376	1	4	2	1	0	0	0	0	1	0	0	1	0	0	15	6	6	6	18	28	94.375	23	1	0	100	15.1791	24.1701	76.903	49.2866	66.9151	23	19.6746	313.832	23	0.673616	1	0.685075	52.6843	0.843145	0.528479	0.682234	0.677502	0.462215	0.640076	0.456376
377	1	2	1	1	0	0	0	0	1	0	1	1	0	0	15	6	6	6	18	28	95.625	20	0	0	100	15.1791	24.1701	76.903	52.8128	71.7024	23	19.6746	317.989	23	0.673616	1	0.685075	52.6843	0.843145	0.528479	0.731043	0.677502	0.495283	0.640076	0.456376
378	1	4	2	1	0	0	0	0	1	0	0	0	0	0	15	5	1	5	11	25	91.875	19	0	0	100	15.1791	24.1701	76.903	-62.5695	12.4245	18	19.6746	-153.856	18	-0.339227	1	0.685075	52.6843	-1.2491	0.114511	0.584616	0.677502	0.396078	0.640076	-0.229827
379	1	6	3	0	1	0	0	0	1	0	0	0	0	0	15	6	6	6	18	32	100	25	0	0	100	15.1791	24.1701	76.903	65.1542	180.846	25	19.6746	532.537	25	1.07875	1	0.685075	52.6843	0.843145	1.08044	0.901875	0.677502	0.611022	0.640076	0.730857
380	1	13	1	1	0	0	0	0	1	0	0	0	0	0	15	6	6	6	18	29	97.5	24	0	0	100	15.1791	24.1701	76.903	58.1019	99.4804	23.5	19.6746	372.974	23.5	0.7749	1	0.685075	52.6843	0.843145	0.666468	0.804257	0.677502	0.544885	0.640076	0.524996
381	1	4	2	1	1	0	0	0	1	0	0	0	0	0	15	6	6	6	18	32	94.375	22	0	0	100	15.1791	24.1701	76.903	49.2866	136.803	25	19.6746	502.582	25	1.07875	1	0.685075	52.6843	0.843145	1.08044	0.682234	0.677502	0.462215	0.640076	0.730857
382	1	16	3	0	1	0	0	0	1	0	0	1	0	0	15	6	6	6	18	29	98.75	25	0	0	100	15.1791	24.1701	76.903	61.6281	105.518	23.5	19.6746	377.756	23.5	0.7749	1	0.685075	52.6843	0.843145	0.666468	0.853066	0.677502	0.577954	0.640076	0.524996
383	1	3	1	1	0	0	0	0	1	0	0	0	0	0	15	6	6	6	18	31	97.5	21	0	0	100	15.1791	24.1701	76.903	58.1019	140.674	24.5	19.6746	470.474	24.5	0.977468	1	0.685075	52.6843	0.843145	0.942447	0.804257	0.677502	0.544885	0.640076	0.662237
384	1	1	1	0	0	0	0	0	1	0	0	1	0	0	15	6	6	6	18	30	87.5	19	2	0	100	15.1791	24.1701	76.903	29.893	61.7789	24	19.6746	378.47	24	0.876184	1	0.685075	52.6843	0.843145	0.804457	0.413784	0.677502	0.280339	0.640076	0.593616
385	1	1	2	1	0	0	0	0	1	0	0	1	0	0	15	6	6	6	18	26	95.625	24	1	0	94	15.1791	24.1701	76.903	52.8128	34.2584	22	19.6746	222.364	22	0.471047	1	0.685075	52.6843	0.843145	0.2525	0.731043	0.677502	0.495283	0.203398	0.319135
386	1	2	2	1	0	0	0	0	1	0	0	1	0	0	15	6	6	6	18	32	100	28	0	0	100	15.1791	24.1701	76.903	65.1542	180.846	25	19.6746	532.537	25	1.07875	1	0.685075	52.6843	0.843145	1.08044	0.901875	0.677502	0.611022	0.640076	0.730857
387	1	61	2	1	1	0	0	0	1	0	0	0	0	0	15	6	6	6	18	32	98.125	21	2	0	100	15.1791	24.1701	76.903	59.865	166.165	25	19.6746	522.552	25	1.07875	1	0.685075	52.6843	0.843145	1.08044	0.828661	0.677502	0.56142	0.640076	0.730857
388	1	2	1	1	0	0	0	0	1	0	0	1	0	0	15	6	6	6	18	31	93.125	24	2	0	105	15.1791	24.1701	76.903	45.7605	110.794	24.5	19.6746	449.363	24.5	0.977468	1	0.685075	52.6843	0.843145	0.942447	0.633425	0.677502	0.429146	1.00397	0.662237
389	1	2	2	1	0	0	0	0	1	0	0	0	0	0	15	6	6	6	18	28	85	16	0	0	100	15.1791	24.1701	76.903	22.8408	31.0103	23	19.6746	282.657	23	0.673616	1	0.685075	52.6843	0.843145	0.528479	0.316165	0.677502	0.214203	0.640076	0.456376
390	1	1	1	1	1	0	0	0	1	0	1	0	0	0	15	6	6	6	18	29	95.625	25	1	0	88.7381	15.1791	24.1701	76.903	52.8128	90.4244	23.5	19.6746	365.801	23.5	0.7749	1	0.685075	52.6843	0.843145	0.666468	0.731043	0.677502	0.495283	-0.179561	0.524996
391	1	8	1	1	0	0	0	0	1	0	0	1	0	0	15	6	6	6	18	32	98.125	20	4	0	100	15.1791	24.1701	76.903	59.865	166.165	25	19.6746	522.552	25	1.07875	1	0.685075	52.6843	0.843145	1.08044	0.828661	0.677502	0.56142	0.640076	0.730857
392	1	0	1	1	0	0	0	0	1	0	0	0	0	0	15	6	6	6	18	29	86.25	14	3	0	100	15.1791	24.1701	76.903	26.3669	45.1446	23.5	19.6746	329.938	23.5	0.7749	1	0.685075	52.6843	0.843145	0.666468	0.364975	0.677502	0.247271	0.640076	0.524996
393	1	0	2	1	0	0	0	0	1	0	0	1	0	0	15	3	3	3	9	16	34.375	13	5	0	78	15.1791	24.1701	76.903	262.785	347.46	12.5	19.6746	-246.628	12.5	-1.45335	1	0.685075	52.6843	-1.84689	-1.12739	-1.6606	0.677502	-1.12506	-0.961077	-0.984649
394	1	65	2	1	0	0	0	0	1	0	0	0	0	0	15	6	6	6	18	32	100	25	0	0	100	15.1791	24.1701	76.903	65.1542	180.846	25	19.6746	532.537	25	1.07875	1	0.685075	52.6843	0.843145	1.08044	0.901875	0.677502	0.611022	0.640076	0.730857
395	1	14	1	1	0	0	0	0	1	0	0	0	0	0	15	6	6	6	18	26	91.875	18	0	0	100	15.1791	24.1701	76.903	42.2344	27.3965	22	19.6746	213.644	22	0.471047	1	0.685075	52.6843	0.843145	0.2525	0.584616	0.677502	0.396078	0.640076	0.319135
396	1	5	1	1	0	0	0	0	1	0	0	0	0	0	15	6	6	6	18	32	97.5	20	0	0	100	15.1791	24.1701	76.903	58.1019	161.271	25	19.6746	519.224	25	1.07875	1	0.685075	52.6843	0.843145	1.08044	0.804257	0.677502	0.544885	0.640076	0.730857
397	1	8	1	1	0	0	1	0	1	0	0	1	0	0	15	5	5	6	16	27	91.25	16	5	0	98	15.1791	24.1701	76.903	11.7774	40.5998	21.5	19.6746	166.565	21.5	0.369763	1	0.685075	52.6843	0.24536	0.390489	0.560211	0.677502	0.379544	0.494516	0.250515
398	1	2192	2	1	0	0	0	0	1	0	1	0	0	0	15	6	6	6	18	22	80	25	0	0	100	15.1791	24.1701	76.903	8.73628	-6.72092	20	19.6746	26.0299	20	0.0659103	1	0.685075	52.6843	0.843145	-0.299457	0.120929	0.677502	0.0819296	0.640076	0.0446544
399	1	1	2	1	0	0	0	0	1	0	0	0	0	0	15	6	6	6	18	28	77.5	18	0	0	98	15.1791	24.1701	76.903	1.68404	2.28637	23	19.6746	257.716	23	0.673616	1	0.685075	52.6843	0.843145	0.528479	0.0233107	0.677502	0.0157931	0.494516	0.456376
400	1	1	1	1	1	0	0	0	1	0	0	1	0	0	15	6	6	6	18	27	88.75	21	1	0	95	15.1791	24.1701	76.903	33.4191	33.5252	22.5	19.6746	250.752	22.5	0.572331	1	0.685075	52.6843	0.843145	0.390489	0.462593	0.677502	0.313408	0.276177	0.387756
401	1	122	2	1	0	0	1	0	1	1	0	1	0	0	15	6	6	6	18	32	99.375	20	5	0	100	15.1791	24.1701	76.903	63.3911	175.952	25	19.6746	529.209	25	1.07875	1	0.685075	52.6843	0.843145	1.08044	0.87747	0.677502	0.594488	0.640076	0.730857
402	1	3	2	1	0	0	0	0	1	1	0	0	0	0	15	6	6	6	18	31	96.875	24	2	0	100	15.1791	24.1701	76.903	56.3389	136.406	24.5	19.6746	467.458	24.5	0.977468	1	0.685075	52.6843	0.843145	0.942447	0.779852	0.677502	0.528351	0.640076	0.662237
403	1	6	2	1	1	0	0	0	1	0	1	0	0	0	15	3	3	3	9	16	78.125	12	3	0	87	15.1791	24.1701	76.903	-7.55079	-9.98382	12.5	19.6746	-560.518	12.5	-1.45335	1	0.685075	52.6843	-1.84689	-1.12739	0.0477153	0.677502	0.0323272	-0.30606	-0.984649
404	1	7	2	1	0	0	0	0	1	0	0	0	0	0	15	6	6	6	18	30	89.375	17	0	0	95	15.1791	24.1701	76.903	35.1822	72.7098	24	19.6746	386.58	24	0.876184	1	0.685075	52.6843	0.843145	0.804457	0.486997	0.677502	0.329942	0.276177	0.593616
405	1	1	1	1	0	0	0	0	1	0	0	0	0	0	15	6	6	6	18	27	85.625	20	2	0	95	15.1791	24.1701	76.903	24.6038	24.6819	22.5	19.6746	241.923	22.5	0.572331	1	0.685075	52.6843	0.843145	0.390489	0.34057	0.677502	0.230737	0.276177	0.387756
406	3	0	1	1	0	0	0	0	1	0	0	1	0	0	15	4	4	4	12	6	36.875	11	5	0	76	15.1791	24.1701	76.903	127.253	727.315	9	19.6746	-393.627	9	-2.16234	1	0.685075	52.6843	-0.950211	-2.50729	-1.56299	0.677502	-1.05893	-1.10664	-1.46499
407	1	1	3	1	0	0	0	0	1	0	0	1	0	0	15	6	6	6	18	30	95.625	12	0	0	100	15.1791	24.1701	76.903	52.8128	109.146	24	19.6746	413.614	24	0.876184	1	0.685075	52.6843	0.843145	0.804457	0.731043	0.677502	0.495283	0.640076	0.593616
408	1	4	2	1	0	0	0	0	1	0	0	1	0	0	15	6	6	6	18	29	98.125	25	3	0	100	15.1791	24.1701	76.903	59.865	102.499	23.5	19.6746	375.365	23.5	0.7749	1	0.685075	52.6843	0.843145	0.666468	0.828661	0.677502	0.56142	0.640076	0.524996
409	1	1	1	1	0	0	0	0	1	0	1	0	0	0	15	3	1	4	8	16	76.875	17	2	0	91	15.1791	24.1701	76.903	0.201109	0.228871	12	19.6746	-589.987	12	-1.55464	1	0.685075	52.6843	-2.14578	-1.12739	-0.00109383	0.677502	-0.000741074	-0.0149413	-1.05327
410	1	31	1	1	0	0	0	0	1	0	1	0	0	0	15	5	5	6	16	27	86.25	20	1	0	88.7381	15.1791	24.1701	76.903	7.6729	26.4506	21.5	19.6746	157.438	21.5	0.369763	1	0.685075	52.6843	0.24536	0.390489	0.364975	0.677502	0.247271	-0.179561	0.250515
411	1	2	2	1	1	0	0	0	1	0	0	0	0	0	15	6	6	6	18	32	99.375	24	0	0	100	15.1791	24.1701	76.903	63.3911	175.952	25	19.6746	529.209	25	1.07875	1	0.685075	52.6843	0.843145	1.08044	0.87747	0.677502	0.594488	0.640076	0.730857
412	2	91	2	1	0	0	0	0	1	0	1	0	0	0	15	6	6	6	18	30	98.125	24	2	0	100	15.1791	24.1701	76.903	59.865	123.721	24	19.6746	424.427	24	0.876184	1	0.685075	52.6843	0.843145	0.804457	0.828661	0.677502	0.56142	0.640076	0.593616
413	1	10	1	1	0	0	0	0	1	0	1	0	0	0	15	5	5	6	16	22	86.875	22	1	0	100	15.1791	24.1701	76.903	8.18596	-21.6407	19	19.6746	-58.6082	19	-0.136658	1	0.685075	52.6843	0.24536	-0.299457	0.389379	0.677502	0.263805	0.640076	-0.0925861
414	1	120	2	0	1	0	0	0	1	0	0	1	0	0	15	6	6	6	18	26	88.125	19	5	0	98	15.1791	24.1701	76.903	31.6561	20.5346	22	19.6746	204.924	22	0.471047	1	0.685075	52.6843	0.843145	0.2525	0.438188	0.677502	0.296873	0.494516	0.319135
415	1	60	1	1	1	0	1	0	1	0	0	0	0	0	15	6	6	6	18	23	85	12	4	0	98	15.1791	24.1701	76.903	22.8408	-9.47468	20.5	19.6746	70.1567	20.5	0.167195	1	0.685075	52.6843	0.843145	-0.161468	0.316165	0.677502	0.214203	0.494516	0.113275
416	1	3	2	1	0	0	0	0	1	0	0	0	0	0	15	5	6	6	17	24	92.5	19	5	0	100	15.1791	24.1701	76.903	28.4005	-2.65382	20.5	19.6746	76.347	20.5	0.167195	1	0.685075	52.6843	0.544253	-0.0234788	0.60902	0.677502	0.412612	0.640076	0.113275
417	1	2	1	1	0	0	0	0	1	0	0	0	0	0	15	6	6	6	18	32	100	28	0	0	100	15.1791	24.1701	76.903	65.1542	180.846	25	19.6746	532.537	25	1.07875	1	0.685075	52.6843	0.843145	1.08044	0.901875	0.677502	0.611022	0.640076	0.730857
418	1	2	3	1	0	0	0	0	1	0	0	1	0	0	15	6	6	6	18	30	95.625	23	0	0	100	15.1791	24.1701	76.903	52.8128	109.146	24	19.6746	413.614	24	0.876184	1	0.685075	52.6843	0.843145	0.804457	0.731043	0.677502	0.495283	0.640076	0.593616
419	2	0	2	1	0	0	0	0	1	0	0	1	0	0	15	2	1	3	6	14	40	19	0	0	79	15.1791	24.1701	76.903	338.737	375.309	10	19.6746	-386.985	10	-1.95977	1	0.685075	52.6843	-2.74357	-1.40337	-1.44096	0.677502	-0.976255	-0.888297	-1.32775
420	1	4	1	1	0	0	1	0	1	0	0	0	0	0	15	5	5	6	16	29	96.25	17	0	0	100	15.1791	24.1701	76.903	15.8819	93.4431	22.5	19.6746	271.942	22.5	0.572331	1	0.685075	52.6843	0.24536	0.666468	0.755448	0.677502	0.511817	0.640076	0.387756
421	2	20	2	0	0	0	0	1	1	0	1	0	0	0	15	5	5	5	15	16	92.8349	18	3	0	79	15.1791	24.1701	76.903	-2.85347	-130.166	15.5	19.6746	-387.551	15.5	-0.845648	1	0.685075	52.6843	-0.053533	-1.12739	0.622097	0.677502	0.421472	-0.888297	-0.572928
422	1	3	1	1	0	0	0	0	1	0	0	0	0	0	15	5	5	5	15	27	81.25	10	1	0	96	15.1791	24.1701	76.903	-0.778565	12.3013	21	19.6746	107.687	21	0.268479	1	0.685075	52.6843	-0.053533	0.390489	0.169738	0.677502	0.114998	0.348957	0.181895
423	1	153	1	1	0	0	1	0	1	1	0	0	0	0	15	6	5	5	16	24	61.25	27	1	0	100	15.1791	24.1701	76.903	-12.8495	2.66335	20	19.6746	19.9291	20	0.0659103	1	0.685075	52.6843	0.24536	-0.0234788	-0.611208	0.677502	-0.414095	0.640076	0.0446544
424	1	4	2	1	0	0	1	0	1	0	1	1	0	0	15	5	5	5	15	28	92.5	17	3	0	98	15.1791	24.1701	76.903	-2.79349	59.7341	21.5	19.6746	168.847	21.5	0.369763	1	0.685075	52.6843	-0.053533	0.528479	0.60902	0.677502	0.412612	0.494516	0.250515
425	1	1	2	0	1	0	0	0	1	0	0	0	0	0	15	6	6	6	18	28	94.375	21	0	0	100	15.1791	24.1701	76.903	49.2866	66.9151	23	19.6746	313.832	23	0.673616	1	0.685075	52.6843	0.843145	0.528479	0.682234	0.677502	0.462215	0.640076	0.456376
426	1	3	3	0	1	0	0	0	1	0	0	0	0	0	15	6	6	6	18	32	100	24	0	0	100	15.1791	24.1701	76.903	65.1542	180.846	25	19.6746	532.537	25	1.07875	1	0.685075	52.6843	0.843145	1.08044	0.901875	0.677502	0.611022	0.640076	0.730857
427	1	183	1	1	0	0	0	0	1	0	0	1	0	0	15	6	6	6	18	31	95.625	21	0	0	100	15.1791	24.1701	76.903	52.8128	127.868	24.5	19.6746	461.426	24.5	0.977468	1	0.685075	52.6843	0.843145	0.942447	0.731043	0.677502	0.495283	0.640076	0.662237
428	2	15	1	1	1	0	0	0	1	0	0	1	0	0	15	5	5	5	15	28	73.75	20	2	0	105	15.1791	24.1701	76.903	0.564719	-12.0756	21.5	19.6746	134.621	21.5	0.369763	1	0.685075	52.6843	-0.053533	0.528479	-0.123117	0.677502	-0.0834118	1.00397	0.250515
429	1	3	1	1	0	0	0	0	1	0	1	1	0	0	15	6	6	6	18	31	96.875	24	0	0	100	15.1791	24.1701	76.903	56.3389	136.406	24.5	19.6746	467.458	24.5	0.977468	1	0.685075	52.6843	0.843145	0.942447	0.779852	0.677502	0.528351	0.640076	0.662237
430	1	3	2	1	1	0	0	0	1	0	1	1	0	0	15	5	5	5	15	24	87.5	13	2	0	100	15.1791	24.1701	76.903	-1.89797	-1.80307	19.5	19.6746	-15.2799	19.5	-0.0353739	1	0.685075	52.6843	-0.053533	-0.0234788	0.413784	0.677502	0.280339	0.640076	-0.0239659
431	2	61	2	1	1	0	0	0	1	0	0	1	0	0	15	6	6	6	18	32	100	16	0	0	100	15.1791	24.1701	76.903	65.1542	180.846	25	19.6746	532.537	25	1.07875	1	0.685075	52.6843	0.843145	1.08044	0.901875	0.677502	0.611022	0.640076	0.730857
432	2	0	1	1	0	0	0	0	1	0	0	0	0	0	15	4	6	5	15	11	92.8349	23	4	0	63	15.1791	24.1701	76.903	-2.85347	-209.825	13	19.6746	-619.638	13	-1.35207	1	0.685075	52.6843	-0.053533	-1.81734	0.622097	0.677502	0.421472	-2.05277	-0.916029
433	1	4	1	1	1	0	0	0	1	0	0	0	0	0	15	6	6	6	18	25	90	6	1	0	100	15.1791	24.1701	76.903	36.9452	10.8685	21.5	19.6746	164.284	21.5	0.369763	1	0.685075	52.6843	0.843145	0.114511	0.511402	0.677502	0.346476	0.640076	0.250515
434	1	9	2	1	0	0	0	0	1	1	0	0	0	0	15	4	4	5	13	28	89.375	11	6	0	98	15.1791	24.1701	76.903	-27.1778	47.7658	20.5	19.6746	73.7677	20.5	0.167195	1	0.685075	52.6843	-0.651319	0.528479	0.486997	0.677502	0.329942	0.494516	0.113275
435	1	31	3	0	1	0	0	0	1	0	0	0	0	0	15	6	6	6	18	32	100	7	0	0	100	15.1791	24.1701	76.903	65.1542	180.846	25	19.6746	532.537	25	1.07875	1	0.685075	52.6843	0.843145	1.08044	0.901875	0.677502	0.611022	0.640076	0.730857
436	1	825	2	1	0	0	0	0	1	1	0	1	0	0	15	4	2	5	11	25	92.8349	28	6	0	96	15.1791	24.1701	76.903	-66.581	13.2211	18	19.6746	-155.464	18	-0.339227	1	0.685075	52.6843	-1.2491	0.114511	0.622097	0.677502	0.421472	0.348957	-0.229827
437	1	63	2	1	1	0	0	0	1	1	0	1	0	0	15	6	6	6	18	28	91.875	0	0	0	100	15.1791	24.1701	76.903	42.2344	57.3405	23	19.6746	305.519	23	0.673616	1	0.685075	52.6843	0.843145	0.528479	0.584616	0.677502	0.396078	0.640076	0.456376
438	1	8	3	0	1	0	0	0	1	0	0	1	0	0	15	6	6	6	18	32	100	9	0	0	100	15.1791	24.1701	76.903	65.1542	180.846	25	19.6746	532.537	25	1.07875	1	0.685075	52.6843	0.843145	1.08044	0.901875	0.677502	0.611022	0.640076	0.730857
439	1	5	1	1	0	0	1	0	1	0	0	0	0	0	15	5	5	5	15	32	98.125	26	2	0	100	15.1791	24.1701	76.903	-3.80095	166.165	23.5	19.6746	375.365	23.5	0.7749	1	0.685075	52.6843	-0.053533	1.08044	0.828661	0.677502	0.56142	0.640076	0.524996
440	1	3	1	1	0	0	0	0	1	0	0	1	0	0	15	6	6	6	18	32	96.875	22	2	0	85	15.1791	24.1701	76.903	56.3389	156.378	25	19.6746	515.896	25	1.07875	1	0.685075	52.6843	0.843145	1.08044	0.779852	0.677502	0.528351	-0.451619	0.730857
441	1	5	1	1	0	0	0	0	1	0	0	1	0	0	15	6	5	6	17	27	84.375	22	2	0	100	15.1791	24.1701	76.903	13.6057	21.1446	22	19.6746	196.203	22	0.471047	1	0.685075	52.6843	0.544253	0.390489	0.291761	0.677502	0.197669	0.640076	0.319135
442	1	1	3	1	1	0	1	0	1	0	0	0	0	0	15	6	6	6	18	29	90.625	19	4	0	100	15.1791	24.1701	76.903	38.7083	66.2751	23.5	19.6746	346.674	23.5	0.7749	1	0.685075	52.6843	0.843145	0.666468	0.535807	0.677502	0.36301	0.640076	0.524996
443	3	0	2	1	0	0	0	0	1	0	0	0	0	0	15	3	4	3	10	9	46.875	17	2	0	97	15.1791	24.1701	76.903	155.518	455.529	9.5	19.6746	-476.936	9.5	-2.06106	1	0.685075	52.6843	-1.548	-2.09332	-1.17251	0.677502	-0.79438	0.421737	-1.39637
444	1	6	2	1	1	0	0	0	1	0	0	1	0	0	15	5	5	5	15	26	95	15	3	0	100	15.1791	24.1701	76.903	-3.24125	33.1148	20.5	19.6746	78.4104	20.5	0.167195	1	0.685075	52.6843	-0.053533	0.2525	0.706638	0.677502	0.478749	0.640076	0.113275
445	1	39	2	1	1	0	0	0	1	0	1	0	0	0	15	6	6	6	18	32	100	23	3	0	100	15.1791	24.1701	76.903	65.1542	180.846	25	19.6746	532.537	25	1.07875	1	0.685075	52.6843	0.843145	1.08044	0.901875	0.677502	0.611022	0.640076	0.730857
446	3	0	1	1	0	0	0	0	1	0	1	0	0	0	15	3	4	3	10	5	38.75	11	4	0	78	15.1791	24.1701	76.903	197.598	731.399	7.5	19.6746	-471.767	7.5	-2.46619	1	0.685075	52.6843	-1.548	-2.64528	-1.48977	0.677502	-1.00932	-0.961077	-1.67085
447	1	0	1	0	0	0	0	0	1	0	0	0	0	0	15	4	4	5	13	23	86.25	28	0	0	90	15.1791	24.1701	76.903	-20.3681	-10.9374	18	19.6746	-144.437	18	-0.339227	1	0.685075	52.6843	-0.651319	-0.161468	0.364975	0.677502	0.247271	-0.087721	-0.229827
448	1	0	1	1	0	0	0	0	1	0	0	1	0	0	15	4	1	5	10	20	51.875	25	0	0	74	15.1791	24.1701	76.903	129.623	104.371	15	19.6746	-242.496	15	-0.946932	1	0.685075	52.6843	-1.548	-0.575436	-0.977276	0.677502	-0.662107	-1.2522	-0.641548
449	1	14	1	1	1	0	0	0	1	0	0	0	0	0	15	6	6	6	18	32	95.625	15	6	0	98	15.1791	24.1701	76.903	52.8128	146.59	25	19.6746	509.239	25	1.07875	1	0.685075	52.6843	0.843145	1.08044	0.731043	0.677502	0.495283	0.494516	0.730857
450	1	3	3	0	1	0	0	0	1	0	0	0	0	0	15	6	6	6	18	31	99.375	25	0	0	100	15.1791	24.1701	76.903	63.3911	153.48	24.5	19.6746	479.521	24.5	0.977468	1	0.685075	52.6843	0.843145	0.942447	0.87747	0.677502	0.594488	0.640076	0.662237
451	1	17	2	0	0	0	0	0	1	0	0	1	0	0	15	5	5	5	15	32	100	30	0	0	105	15.1791	24.1701	76.903	-4.13677	180.846	23.5	19.6746	382.537	23.5	0.7749	1	0.685075	52.6843	-0.053533	1.08044	0.901875	0.677502	0.611022	1.00397	0.524996
452	1	2	1	1	0	0	0	0	1	0	0	0	0	0	15	5	5	5	15	29	93.75	26	5	0	100	15.1791	24.1701	76.903	-3.01737	81.3684	22	19.6746	218.004	22	0.471047	1	0.685075	52.6843	-0.053533	0.666468	0.657829	0.677502	0.445681	0.640076	0.319135
453	1	9	1	1	1	0	0	0	1	0	0	1	0	0	15	5	4	4	13	25	88.75	18	5	0	94	15.1791	24.1701	76.903	-25.8158	9.83123	19	19.6746	-59.8731	19	-0.136658	1	0.685075	52.6843	-0.651319	0.114511	0.462593	0.677502	0.313408	0.203398	-0.0925861
454	1	6	1	1	0	0	0	0	1	0	0	0	0	0	15	6	5	6	17	26	85.625	19	5	0	92	15.1791	24.1701	76.903	15.8818	15.9599	21.5	19.6746	156.298	21.5	0.369763	1	0.685075	52.6843	0.544253	0.2525	0.34057	0.677502	0.230737	0.0578383	0.250515
455	1	0	2	1	0	0	0	0	1	0	0	0	0	0	15	6	5	5	16	30	100	27	3	0	100	15.1791	24.1701	76.903	18.9602	134.652	23	19.6746	332.537	23	0.673616	1	0.685075	52.6843	0.24536	0.804457	0.901875	0.677502	0.611022	0.640076	0.456376
456	1	2	2	1	0	0	0	0	1	0	0	0	0	0	15	4	4	5	13	19	58.125	15	1	0	90	15.1791	24.1701	76.903	40.9193	97.0851	16	19.6746	-213.588	16	-0.744363	1	0.685075	52.6843	-0.651319	-0.713425	-0.733231	0.677502	-0.496765	-0.087721	-0.504308
457	1	2	1	1	1	0	1	0	1	0	0	1	0	0	15	4	4	5	13	24	67.5	22	2	0	92	15.1791	24.1701	76.903	20.4901	1.59992	18.5	19.6746	-79.2873	18.5	-0.237942	1	0.685075	52.6843	-0.651319	-0.0234788	-0.367162	0.677502	-0.248753	0.0578383	-0.161206
458	1	5	3	1	1	0	0	0	1	0	0	0	0	0	15	6	6	6	18	30	95	23	0	0	100	15.1791	24.1701	76.903	51.0497	105.503	24	19.6746	410.91	24	0.876184	1	0.685075	52.6843	0.843145	0.804457	0.706638	0.677502	0.478749	0.640076	0.593616
459	1	1	1	1	1	0	0	0	1	1	0	0	0	0	15	6	6	6	18	31	98.75	23	0	0	100	15.1791	24.1701	76.903	61.6281	149.212	24.5	19.6746	476.506	24.5	0.977468	1	0.685075	52.6843	0.843145	0.942447	0.853066	0.677502	0.577954	0.640076	0.662237
460	1	14	3	0	0	0	0	0	1	0	0	1	0	0	15	6	6	6	18	32	99.375	27	0	0	100	15.1791	24.1701	76.903	63.3911	175.952	25	19.6746	529.209	25	1.07875	1	0.685075	52.6843	0.843145	1.08044	0.87747	0.677502	0.594488	0.640076	0.730857
461	1	32	3	1	1	0	0	0	1	0	0	0	0	0	15	6	6	6	18	29	95	19	5	0	100	15.1791	24.1701	76.903	51.0497	87.4057	23.5	19.6746	363.41	23.5	0.7749	1	0.685075	52.6843	0.843145	0.666468	0.706638	0.677502	0.478749	0.640076	0.524996
462	1	2	1	1	1	0	0	0	1	0	0	0	0	0	15	5	5	5	15	24	83.75	14	3	0	95	15.1791	24.1701	76.903	-1.22633	-1.16501	19.5	19.6746	-14.625	19.5	-0.0353739	1	0.685075	52.6843	-0.053533	-0.0234788	0.267356	0.677502	0.181134	0.276177	-0.0239659
463	1	294	1	1	1	0	0	0	1	0	1	0	0	0	15	6	6	6	18	30	95	15	5	0	100	15.1791	24.1701	76.903	51.0497	105.503	24	19.6746	410.91	24	0.876184	1	0.685075	52.6843	0.843145	0.804457	0.706638	0.677502	0.478749	0.640076	0.593616
464	1	2	1	1	0	0	1	0	1	0	0	1	0	0	15	6	6	6	18	31	96.875	23	0	0	100	15.1791	24.1701	76.903	56.3389	136.406	24.5	19.6746	467.458	24.5	0.977468	1	0.685075	52.6843	0.843145	0.942447	0.779852	0.677502	0.528351	0.640076	0.662237
465	1	7	1	1	1	0	0	0	1	0	1	0	0	0	15	6	6	6	18	31	99.375	24	0	0	100	15.1791	24.1701	76.903	63.3911	153.48	24.5	19.6746	479.521	24.5	0.977468	1	0.685075	52.6843	0.843145	0.942447	0.87747	0.677502	0.594488	0.640076	0.662237
466	1	4	2	1	0	0	1	0	1	0	0	1	0	0	15	4	4	5	13	17	86.25	11	3	0	93	15.1791	24.1701	76.903	-20.3681	-67.0193	15	19.6746	-403.187	15	-0.946932	1	0.685075	52.6843	-0.651319	-0.989404	0.364975	0.677502	0.247271	0.130618	-0.641548
467	1	8	1	1	0	0	0	0	1	0	0	0	0	0	15	5	4	6	15	28	94.375	15	0	0	100	15.1791	24.1701	76.903	-3.12931	66.9151	21.5	19.6746	172.27	21.5	0.369763	1	0.685075	52.6843	-0.053533	0.528479	0.682234	0.677502	0.462215	0.640076	0.250515
468	1	5	1	1	0	0	0	0	1	0	1	1	0	0	15	6	6	6	18	31	97.5	25	1	0	100	15.1791	24.1701	76.903	58.1019	140.674	24.5	19.6746	470.474	24.5	0.977468	1	0.685075	52.6843	0.843145	0.942447	0.804257	0.677502	0.544885	0.640076	0.662237
469	1	1	1	1	0	0	0	0	1	0	1	1	0	0	15	6	6	6	18	31	96.25	27	0	0	100	15.1791	24.1701	76.903	54.5758	132.137	24.5	19.6746	464.442	24.5	0.977468	1	0.685075	52.6843	0.843145	0.942447	0.755448	0.677502	0.511817	0.640076	0.662237
470	1	7	1	1	0	0	0	0	1	0	0	0	0	0	15	6	6	6	18	26	95	19	2	0	100	15.1791	24.1701	76.903	51.0497	33.1148	22	19.6746	220.91	22	0.471047	1	0.685075	52.6843	0.843145	0.2525	0.706638	0.677502	0.478749	0.640076	0.319135
471	1	2	1	1	0	0	0	0	1	0	0	0	0	0	15	6	6	6	18	28	95	19	0	0	100	15.1791	24.1701	76.903	51.0497	69.3088	23	19.6746	315.91	23	0.673616	1	0.685075	52.6843	0.843145	0.528479	0.706638	0.677502	0.478749	0.640076	0.456376
472	1	4	3	0	1	0	0	0	1	0	0	0	0	0	15	6	6	6	18	32	100	13	0	0	100	15.1791	24.1701	76.903	65.1542	180.846	25	19.6746	532.537	25	1.07875	1	0.685075	52.6843	0.843145	1.08044	0.901875	0.677502	0.611022	0.640076	0.730857
473	1	0	2	1	0	0	0	0	1	1	0	0	0	0	15	5	5	5	15	23	75.625	23	5	0	95	15.1791	24.1701	76.903	0.228898	1.49547	19	19.6746	-51.0187	19	-0.136658	1	0.685075	52.6843	-0.053533	-0.161468	-0.049903	0.677502	-0.0338093	0.276177	-0.0925861
474	2	0	2	1	1	0	0	0	1	0	0	0	0	0	15	5	5	5	15	28	71.875	21	4	0	97	15.1791	24.1701	76.903	0.90054	-19.2565	21.5	19.6746	131.199	21.5	0.369763	1	0.685075	52.6843	-0.053533	0.528479	-0.19633	0.677502	-0.133014	0.421737	0.250515
475	1	0	1	1	0	0	0	0	1	0	0	0	0	0	15	6	6	6	18	32	100	19.2984	1	0	100	15.1791	24.1701	76.903	65.1542	180.846	25	19.6746	532.537	25	1.07875	1	0.685075	52.6843	0.843145	1.08044	0.901875	0.677502	0.611022	0.640076	0.730857
476	1	35	1	1	0	0	0	0	1	0	1	0	0	0	15	5	5	5	15	14	69.375	14	5	0	68	15.1791	24.1701	76.903	1.3483	76.561	14.5	19.6746	-358.99	14.5	-1.04822	1	0.685075	52.6843	-0.053533	-1.40337	-0.293949	0.677502	-0.199151	-1.68887	-0.710168
477	1	3	2	1	0	0	1	0	1	0	0	0	0	0	15	5	4	5	14	27	52.5	29	2	0	80	15.1791	24.1701	76.903	28.7737	-69.0569	20.5	19.6746	43.3321	20.5	0.167195	1	0.685075	52.6843	-0.352426	0.390489	-0.952872	0.677502	-0.645572	-0.815518	0.113275
478	1	4	2	1	0	0	0	0	1	0	0	0	0	0	15	5	5	5	15	28	86.25	15	3	0	95	15.1791	24.1701	76.903	-1.67409	35.7976	21.5	19.6746	157.438	21.5	0.369763	1	0.685075	52.6843	-0.053533	0.528479	0.364975	0.677502	0.247271	0.276177	0.250515
479	1	4	1	1	1	0	1	0	1	0	0	0	0	0	15	6	6	6	18	26	90.625	12	3	0	98	15.1791	24.1701	76.903	38.7083	25.1092	22	19.6746	210.737	22	0.471047	1	0.685075	52.6843	0.843145	0.2525	0.535807	0.677502	0.36301	0.494516	0.319135
480	1	620	2	1	1	0	0	0	1	0	0	0	0	0	15	3	1	3	7	23	85	6	4	0	95	15.1791	24.1701	76.903	-66.2261	-9.47468	15	19.6746	-397.343	15	-0.946932	1	0.685075	52.6843	-2.44468	-0.161468	0.316165	0.677502	0.214203	0.276177	-0.641548
481	1	1	2	1	1	0	0	0	1	0	0	0	0	0	15	6	5	6	17	24	79.375	18	3	0	95	15.1791	24.1701	76.903	4.50123	-0.420607	20.5	19.6746	65.514	20.5	0.167195	1	0.685075	52.6843	0.544253	-0.0234788	0.0965244	0.677502	0.0653955	0.276177	0.113275
482	1	8	1	1	0	0	0	0	1	0	0	1	0	0	15	6	6	6	18	32	98.125	19.2984	2	0	100	15.1791	24.1701	76.903	59.865	166.165	25	19.6746	522.552	25	1.07875	1	0.685075	52.6843	0.843145	1.08044	0.828661	0.677502	0.56142	0.640076	0.730857
483	1	3	1	1	1	0	0	0	1	1	1	0	0	0	15	6	6	6	18	32	96.875	16	2	0	100	15.1791	24.1701	76.903	56.3389	156.378	25	19.6746	515.896	25	1.07875	1	0.685075	52.6843	0.843145	1.08044	0.779852	0.677502	0.528351	0.640076	0.730857
484	1	8	1	1	0	0	0	0	1	0	0	1	0	0	15	6	6	6	18	24	90	14	5	0	103	15.1791	24.1701	76.903	36.9452	-2.22844	21	19.6746	119.284	21	0.268479	1	0.685075	52.6843	0.843145	-0.0234788	0.511402	0.677502	0.346476	0.858415	0.181895
485	1	4	1	1	0	0	0	0	1	0	0	0	0	0	15	4	4	4	12	16	78.125	19.2984	0	0	94	15.1791	24.1701	76.903	-3.88482	-9.98382	14	19.6746	-443.33	14	-1.1495	1	0.685075	52.6843	-0.950211	-1.12739	0.0477153	0.677502	0.0323272	0.203398	-0.778789
486	1	19	1	1	1	0	0	0	1	0	1	0	0	0	15	5	5	5	15	22	89.375	23	0	0	100	15.1791	24.1701	76.903	-2.23379	-27.0661	18.5	19.6746	-104.982	18.5	-0.237942	1	0.685075	52.6843	-0.053533	-0.299457	0.486997	0.677502	0.329942	0.640076	-0.161206
487	1	1	1	0	1	0	0	0	1	0	0	1	0	0	15	6	6	6	18	32	100	21	0	0	100	15.1791	24.1701	76.903	65.1542	180.846	25	19.6746	532.537	25	1.07875	1	0.685075	52.6843	0.843145	1.08044	0.901875	0.677502	0.611022	0.640076	0.730857
488	2	25	2	1	1	0	0	0	1	0	0	0	0	0	15	4	3	4	11	19	51.25	19.2984	0	0	84	15.1791	24.1701	76.903	107.207	132.63	15	19.6746	-239.575	15	-0.946932	1	0.685075	52.6843	-1.2491	-0.713425	-1.00168	0.677502	-0.678641	-0.524399	-0.641548
489	1	30	3	0	1	0	0	0	1	0	1	1	0	0	15	6	6	6	18	30	95	29	3	0	98	15.1791	24.1701	76.903	51.0497	105.503	24	19.6746	410.91	24	0.876184	1	0.685075	52.6843	0.843145	0.804457	0.706638	0.677502	0.478749	0.494516	0.593616
490	1	1095	2	1	0	0	0	0	1	0	0	0	0	0	15	6	6	6	18	32	95.625	29	1	0	100	15.1791	24.1701	76.903	52.8128	146.59	25	19.6746	509.239	25	1.07875	1	0.685075	52.6843	0.843145	1.08044	0.731043	0.677502	0.495283	0.640076	0.730857
491	1	3	1	1	0	0	0	0	1	0	0	1	0	0	15	5	1	5	11	23	88.75	14	0	0	92	15.1791	24.1701	76.903	-49.5098	-13.8627	17	19.6746	-237.373	17	-0.541795	1	0.685075	52.6843	-1.2491	-0.161468	0.462593	0.677502	0.313408	0.0578383	-0.367067
492	1	2	2	1	1	0	0	0	1	0	0	1	0	0	15	6	6	6	18	31	96.875	22	0	0	100	15.1791	24.1701	76.903	56.3389	136.406	24.5	19.6746	467.458	24.5	0.977468	1	0.685075	52.6843	0.843145	0.942447	0.779852	0.677502	0.528351	0.640076	0.662237
493	1	0	1	1	0	0	0	0	1	0	0	0	0	0	15	6	5	6	17	27	84.375	13	5	0	105	15.1791	24.1701	76.903	13.6057	21.1446	22	19.6746	196.203	22	0.471047	1	0.685075	52.6843	0.544253	0.390489	0.291761	0.677502	0.197669	1.00397	0.319135
494	1	3	1	1	1	0	0	0	1	0	0	0	0	0	15	6	6	6	18	25	94.375	28	0	0	100	15.1791	24.1701	76.903	49.2866	14.4991	21.5	19.6746	172.27	21.5	0.369763	1	0.685075	52.6843	0.843145	0.114511	0.682234	0.677502	0.462215	0.640076	0.250515
495	1	1	2	1	1	0	0	0	1	0	0	0	0	0	15	5	5	5	15	25	94.375	26	3	0	100	15.1791	24.1701	76.903	-3.12931	14.4991	20	19.6746	30.7071	20	0.0659103	1	0.685075	52.6843	-0.053533	0.114511	0.682234	0.677502	0.462215	0.640076	0.0446544
496	1	3	1	1	1	0	0	0	1	0	1	0	0	0	15	5	5	5	15	20	77.5	19	3	0	92	15.1791	24.1701	76.903	-0.106923	-2.48952	17.5	19.6746	-168.534	17.5	-0.440511	1	0.685075	52.6843	-0.053533	-0.575436	0.0233107	0.677502	0.0157931	0.0578383	-0.298447
497	2	0	2	1	0	0	0	0	1	0	0	1	0	0	15	4	3	4	11	12	10	7	5	0	57	15.1791	24.1701	76.903	279.595	814.22	11.5	19.6746	-81.7463	11.5	-1.65592	1	0.685075	52.6843	-1.2491	-1.67935	-2.61238	0.677502	-1.76989	-2.48945	-1.12189
498	1	2	1	1	1	0	0	0	1	0	1	0	0	0	15	6	6	6	18	26	98.125	17	1	0	100	15.1791	24.1701	76.903	59.865	38.8331	22	19.6746	228.177	22	0.471047	1	0.685075	52.6843	0.843145	0.2525	0.828661	0.677502	0.56142	0.640076	0.319135
499	1	6	1	1	0	0	0	0	1	0	1	1	0	0	15	5	5	5	15	27	82.5	18	4	0	95	15.1791	24.1701	76.903	-1.00245	15.8386	21	19.6746	109.343	21	0.268479	1	0.685075	52.6843	-0.053533	0.390489	0.218547	0.677502	0.148066	0.276177	0.181895
500	1	2	1	1	0	0	0	0	1	0	0	1	0	0	15	6	6	6	18	31	98.125	24	1	0	100	15.1791	24.1701	76.903	59.865	144.943	24.5	19.6746	473.49	24.5	0.977468	1	0.685075	52.6843	0.843145	0.942447	0.828661	0.677502	0.56142	0.640076	0.662237
501	1	2	1	1	0	0	1	0	1	0	1	1	0	0	15	6	6	6	18	28	98.125	24	1	0	100	15.1791	24.1701	76.903	59.865	81.277	23	19.6746	326.302	23	0.673616	1	0.685075	52.6843	0.843145	0.528479	0.828661	0.677502	0.56142	0.640076	0.456376
502	1	6	2	1	0	0	0	0	1	0	0	0	0	0	15	6	6	6	18	32	96.875	22	3	0	100	15.1791	24.1701	76.903	56.3389	156.378	25	19.6746	515.896	25	1.07875	1	0.685075	52.6843	0.843145	1.08044	0.779852	0.677502	0.528351	0.640076	0.730857
503	1	26	1	1	0	0	1	0	1	0	1	1	0	0	15	6	6	6	18	32	99.375	25	1	0	100	15.1791	24.1701	76.903	63.3911	175.952	25	19.6746	529.209	25	1.07875	1	0.685075	52.6843	0.843145	1.08044	0.87747	0.677502	0.594488	0.640076	0.730857
504	1	2	2	1	0	0	0	0	1	1	0	0	0	0	15	6	6	5	17	23	57.5	23	0	0	93	15.1791	24.1701	76.903	-35.3309	22.7044	20	19.6746	18.709	20	0.0659103	1	0.685075	52.6843	0.544253	-0.161468	-0.757635	0.677502	-0.513299	0.130618	0.0446544
505	1	0	1	0	1	0	0	0	1	0	1	0	0	0	15	6	6	6	18	31	98.75	26	1	0	100	15.1791	24.1701	76.903	61.6281	149.212	24.5	19.6746	476.506	24.5	0.977468	1	0.685075	52.6843	0.843145	0.942447	0.853066	0.677502	0.577954	0.640076	0.662237
506	1	31	3	1	0	0	0	0	1	0	0	0	0	0	15	6	6	6	18	19	55.625	17	5	0	95	15.1791	24.1701	76.903	-60.0231	110.011	18.5	19.6746	-65.3386	18.5	-0.237942	1	0.685075	52.6843	0.843145	-0.713425	-0.830849	0.677502	-0.562902	0.276177	-0.161206
507	2	0	2	1	0	0	0	0	1	0	0	0	0	0	15	3	3	4	10	24	58.75	28	1	0	89	15.1791	24.1701	76.903	94.0164	3.08872	17	19.6746	-157.134	17	-0.541795	1	0.685075	52.6843	-1.548	-0.0234788	-0.708826	0.677502	-0.480231	-0.160501	-0.367067
508	2	0	1	1	0	0	0	0	1	0	0	0	0	0	14	6	6	6	18	25	64.375	27	0	0	94	15.1791	24.1701	76.903	-35.3402	-10.3964	21.5	19.6746	117.508	21.5	0.369763	1	0.685075	52.6843	0.843145	0.114511	-0.489185	0.677502	-0.331424	0.203398	0.250515
509	2	4953	2	1	0	0	0	0	1	0	0	0	0	0	15	3	3	3	9	13	25	20	5	0	82	15.1791	24.1701	76.903	320.714	579.764	11	19.6746	-216.866	11	-1.75721	1	0.685075	52.6843	-1.84689	-1.54136	-2.02667	0.677502	-1.37307	-0.669958	-1.19051
510	1	9	3	1	1	0	0	0	1	0	0	0	0	0	15	6	6	6	18	32	99.375	27	0	0	100	15.1791	24.1701	76.903	63.3911	175.952	25	19.6746	529.209	25	1.07875	1	0.685075	52.6843	0.843145	1.08044	0.87747	0.677502	0.594488	0.640076	0.730857
511	3	0	1	1	0	0	0	0	1	0	0	0	0	0	15	3	3	3	9	4	61.25	26	3	0	94	15.1791	24.1701	76.903	96.7216	315.724	6.5	19.6746	-806.946	6.5	-2.66876	1	0.685075	52.6843	-1.84689	-2.78327	-0.611208	0.677502	-0.414095	0.203398	-1.80809
512	1	0	2	1	1	0	0	0	1	1	0	0	0	0	15	1	1	3	5	13	84.375	19	4	0	96	15.1791	24.1701	76.903	-76.0581	-83.4632	9	19.6746	-900.672	9	-2.16234	1	0.685075	52.6843	-3.04246	-1.54136	0.291761	0.677502	0.197669	0.348957	-1.46499
513	1	15	1	0	0	0	0	0	1	0	1	1	0	0	15	6	6	6	18	28	95.625	24	0	0	100	15.1791	24.1701	76.903	52.8128	71.7024	23	19.6746	317.989	23	0.673616	1	0.685075	52.6843	0.843145	0.528479	0.731043	0.677502	0.495283	0.640076	0.456376
514	2	0	1	1	0	0	0	0	1	0	1	1	0	0	15	5	5	5	15	16	43.75	12	6	0	89	15.1791	24.1701	76.903	5.93785	270.865	15.5	19.6746	-182.64	15.5	-0.845648	1	0.685075	52.6843	-0.053533	-1.12739	-1.29454	0.677502	-0.87705	-0.160501	-0.572928
515	1	9	2	1	0	0	0	0	1	0	0	0	0	0	15	5	5	5	15	25	89.375	22	1	0	100	15.1791	24.1701	76.903	-2.23379	10.3499	20	19.6746	29.0802	20	0.0659103	1	0.685075	52.6843	-0.053533	0.114511	0.486997	0.677502	0.329942	0.640076	0.0446544
516	2	0	1	1	0	0	0	0	1	0	0	0	0	0	15	2	2	5	9	9	16.875	26	0	0	72	15.1791	24.1701	76.903	370.919	910.634	9	19.6746	-180.134	9	-2.16234	1	0.685075	52.6843	-1.84689	-2.09332	-2.34393	0.677502	-1.58802	-1.39776	-1.46499
517	2	3	1	1	0	0	0	0	1	0	0	0	0	0	15	3	3	4	10	13	35.625	26	0	0	69	15.1791	24.1701	76.903	213.783	461.082	11.5	19.6746	-291.221	11.5	-1.65592	1	0.685075	52.6843	-1.548	-1.54136	-1.61179	0.677502	-1.09199	-1.61609	-1.12189
518	2	0	2	1	0	0	0	0	1	0	0	1	0	0	15	6	6	6	18	32	89.375	22	4	0	100	15.1791	24.1701	76.903	35.1822	97.6538	25	19.6746	475.955	25	1.07875	1	0.685075	52.6843	0.843145	1.08044	0.486997	0.677502	0.329942	0.640076	0.730857
519	1	4	3	0	0	0	0	0	1	0	1	1	0	0	15	6	6	6	18	32	96.25	18	0	0	100	15.1791	24.1701	76.903	54.5758	151.484	25	19.6746	512.567	25	1.07875	1	0.685075	52.6843	0.843145	1.08044	0.755448	0.677502	0.511817	0.640076	0.730857
520	1	154	2	0	0	0	0	0	1	1	0	0	0	0	15	5	5	5	15	19	63.75	18	2	0	79	15.1791	24.1701	76.903	2.35576	68.003	17	19.6746	-170.507	17	-0.541795	1	0.685075	52.6843	-0.053533	-0.713425	-0.51359	0.677502	-0.347958	-0.888297	-0.367067
521	2	0	1	0	0	0	0	0	1	0	0	0	0	0	15	5	5	5	15	17	63.75	24	0	0	80	15.1791	24.1701	76.903	2.35576	94.3091	16	19.6746	-234.257	16	-0.744363	1	0.685075	52.6843	-0.053533	-0.989404	-0.51359	0.677502	-0.347958	-0.815518	-0.504308
522	1	133	3	0	0	0	0	0	1	0	0	0	0	0	14	4	4	4	12	18	28.75	30	1	0	93	15.1791	24.1701	76.903	153.083	297.111	15	19.6746	-134.396	15	-0.946932	1	0.685075	52.6843	-0.950211	-0.851415	-1.88025	0.677502	-1.27387	0.130618	-0.641548
523	1	31	1	1	0	0	0	0	1	0	0	0	0	0	15	6	6	6	18	25	73.125	23	0	0	105	15.1791	24.1701	76.903	-10.6574	-3.13519	21.5	19.6746	133.48	21.5	0.369763	1	0.685075	52.6843	0.843145	0.114511	-0.147521	0.677502	-0.0999459	1.00397	0.250515
524	1	0	1	1	0	0	0	0	1	0	0	0	0	0	15	5	5	5	15	32	100	30	4	0	105	15.1791	24.1701	76.903	-4.13677	180.846	23.5	19.6746	382.537	23.5	0.7749	1	0.685075	52.6843	-0.053533	1.08044	0.901875	0.677502	0.611022	1.00397	0.524996
525	1	0	1	0	0	0	0	0	1	0	0	0	0	0	15	6	6	6	18	29	97.5	18	4	0	100	15.1791	24.1701	76.903	58.1019	99.4804	23.5	19.6746	372.974	23.5	0.7749	1	0.685075	52.6843	0.843145	0.666468	0.804257	0.677502	0.544885	0.640076	0.524996
526	1	0	1	1	0	0	0	0	1	0	1	0	0	0	15	4	5	4	13	17	81.25	12	4	0	100	15.1791	24.1701	76.903	-9.47254	-31.1685	15	19.6746	-379.813	15	-0.946932	1	0.685075	52.6843	-0.651319	-0.989404	0.169738	0.677502	0.114998	0.640076	-0.641548
527	1	378	1	1	0	0	0	0	1	1	0	0	0	0	15	5	5	6	16	32	87.5	28	0	0	100	15.1791	24.1701	76.903	8.69902	82.9728	24	19.6746	378.47	24	0.876184	1	0.685075	52.6843	0.24536	1.08044	0.413784	0.677502	0.280339	0.640076	0.593616
528	1	36	1	1	0	0	0	0	1	0	1	1	0	0	15	5	5	5	15	27	69.375	24	5	0	95	15.1791	24.1701	76.903	1.3483	-21.3032	21	19.6746	91.9478	21	0.268479	1	0.685075	52.6843	-0.053533	0.390489	-0.293949	0.677502	-0.199151	0.276177	0.181895
529	1	6	2	1	0	0	0	0	1	0	0	1	0	0	15	4	3	4	11	13	15.625	21	0	0	65	15.1791	24.1701	76.903	256.087	684.485	12	19.6746	-119.916	12	-1.55464	1	0.685075	52.6843	-1.2491	-1.54136	-2.39274	0.677502	-1.62109	-1.90721	-1.05327
530	2	0	1	1	0	0	0	0	1	0	0	1	0	0	15	5	4	5	14	23	93.75	27	5	0	103	15.1791	24.1701	76.903	-19.8644	-19.7135	18.5	19.6746	-110.121	18.5	-0.237942	1	0.685075	52.6843	-0.352426	-0.161468	0.657829	0.677502	0.445681	0.858415	-0.161206
531	1	359	1	1	0	0	0	0	1	0	0	0	0	0	15	4	3	4	11	14	13.75	23	5	0	80	15.1791	24.1701	76.903	263.923	642.276	12.5	19.6746	-98.6511	12.5	-1.45335	1	0.685075	52.6843	-1.2491	-1.40337	-2.46595	0.677502	-1.67069	-0.815518	-0.984649
532	1	1076	1	1	0	0	0	0	1	0	0	0	0	0	15	6	6	6	18	32	76.875	28	3	0	100	15.1791	24.1701	76.903	-0.0790219	-0.219338	25	19.6746	409.388	25	1.07875	1	0.685075	52.6843	0.843145	1.08044	-0.00109383	0.677502	-0.000741074	0.640076	0.730857
533	1	77	2	1	0	0	0	0	1	0	0	0	0	0	15	5	5	5	15	23	51.875	25	0	0	92	15.1791	24.1701	76.903	4.48263	29.2865	19	19.6746	-34.9963	19	-0.136658	1	0.685075	52.6843	-0.053533	-0.161468	-0.977276	0.677502	-0.662107	0.0578383	-0.0925861
534	2	66	1	1	0	0	0	0	1	0	0	0	0	0	15	2	2	3	7	12	48.75	18	2	0	88	15.1791	24.1701	76.903	230.266	342.626	9.5	19.6746	-496.013	9.5	-2.06106	1	0.685075	52.6843	-2.44468	-1.67935	-1.0993	0.677502	-0.744777	-0.23328	-1.39637
535	2	362	2	1	1	0	0	0	1	0	0	0	0	0	15	3	2	4	9	22	62	21	5	0	87	15.1791	24.1701	76.903	92.0873	32.3418	15.5	19.6746	-258.827	15.5	-0.845648	1	0.685075	52.6843	-1.84689	-0.299457	-0.581922	0.677502	-0.394254	-0.30606	-0.572928
536	1	0	2	1	0	0	0	0	1	0	0	0	0	0	15	6	6	6	18	29	87.5	19	6	0	100	15.1791	24.1701	76.903	29.893	51.1819	23.5	19.6746	334.72	23.5	0.7749	1	0.685075	52.6843	0.843145	0.666468	0.413784	0.677502	0.280339	0.640076	0.524996
537	2	66	2	1	0	0	0	0	1	0	0	0	0	0	15	5	5	5	15	13	20.625	23	0	0	73	15.1791	24.1701	76.903	10.0796	628.634	14	19.6746	-117.039	14	-1.1495	1	0.685075	52.6843	-0.053533	-1.54136	-2.1975	0.677502	-1.48881	-1.32498	-0.778789
538	2	75	2	1	1	1	0	0	1	0	0	0	0	0	15	5	5	5	15	18	55.625	15	4	0	73	15.1791	24.1701	76.903	3.81099	131.289	16.5	19.6746	-176.589	16.5	-0.643079	1	0.685075	52.6843	-0.053533	-0.851415	-0.830849	0.677502	-0.562902	-1.32498	-0.435687
539	2	7	2	1	0	0	0	0	1	0	0	0	0	0	15	3	3	5	11	11	51.875	23	0	0	91	15.1791	24.1701	76.903	104.595	329.623	11	19.6746	-449.996	11	-1.75721	1	0.685075	52.6843	-1.2491	-1.81734	-0.977276	0.677502	-0.662107	-0.0149413	-1.19051
540	1	22	2	1	0	0	0	0	1	0	0	0	0	0	15	5	5	5	15	12	50	12	3	0	74	15.1791	24.1701	76.903	4.81845	327.414	13.5	19.6746	-308.731	13.5	-1.25078	1	0.685075	52.6843	-0.053533	-1.67935	-1.05049	0.677502	-0.711709	-1.2522	-0.847409
541	1	11	1	1	0	0	0	0	1	0	0	1	0	0	15	4	3	4	11	21	51.875	28	3	0	86	15.1791	24.1701	76.903	104.595	79.3425	16	19.6746	-190.621	16	-0.744363	1	0.685075	52.6843	-1.2491	-0.437447	-0.977276	0.677502	-0.662107	-0.37884	-0.504308
542	1	0	1	1	1	0	0	0	1	0	0	0	0	0	15	5	5	5	15	20	50	13	3	0	88.7381	15.1791	24.1701	76.903	4.81845	112.19	17.5	19.6746	-108.731	17.5	-0.440511	1	0.685075	52.6843	-0.053533	-0.575436	-1.05049	0.677502	-0.711709	-0.179561	-0.298447
543	1	3	1	1	0	0	0	0	1	0	0	1	0	0	15	6	6	6	18	32	96.875	28	0	0	100	15.1791	24.1701	76.903	56.3389	156.378	25	19.6746	515.896	25	1.07875	1	0.685075	52.6843	0.843145	1.08044	0.779852	0.677502	0.528351	0.640076	0.730857
544	1	567	2	1	0	0	0	0	1	0	0	0	0	0	15	4	4	5	13	14	22.5	12	5	0	73	15.1791	24.1701	76.903	118.55	553.287	13.5	19.6746	-138.929	13.5	-1.25078	1	0.685075	52.6843	-0.651319	-1.40337	-2.12429	0.677502	-1.43921	-1.32498	-0.847409
545	1	2	1	1	0	0	0	0	1	0	0	0	0	0	15	6	5	6	17	32	91.875	17	6	0	87	15.1791	24.1701	76.903	27.2624	117.228	24.5	19.6746	443.331	24.5	0.977468	1	0.685075	52.6843	0.544253	1.08044	0.584616	0.677502	0.396078	-0.30606	0.662237
546	1	4	1	1	0	0	0	0	1	0	0	1	0	0	15	6	6	6	18	26	81.25	21	3	0	92	15.1791	24.1701	76.903	12.2624	7.95434	22	19.6746	188.937	22	0.471047	1	0.685075	52.6843	0.843145	0.2525	0.169738	0.677502	0.114998	0.0578383	0.319135
547	2	31	2	1	0	0	0	0	1	1	0	0	0	0	15	6	6	6	18	21	51.875	27	0	0	89	15.1791	24.1701	76.903	-70.6014	79.3425	19.5	19.6746	-9.05877	19.5	-0.0353739	1	0.685075	52.6843	0.843145	-0.437447	-0.977276	0.677502	-0.662107	-0.160501	-0.0239659
548	1	9999	2	1	1	0	0	0	1	0	1	1	0	0	15	4	4	4	12	24	93.125	23	3	0	98	15.1791	24.1701	76.903	-51.5714	-2.76016	18	19.6746	-155.95	18	-0.339227	1	0.685075	52.6843	-0.950211	-0.0234788	0.633425	0.677502	0.429146	0.494516	-0.229827
549	1	6	2	1	0	0	0	0	1	0	0	0	0	0	15	6	6	6	18	32	98.125	23	3	0	97	15.1791	24.1701	76.903	59.865	166.165	25	19.6746	522.552	25	1.07875	1	0.685075	52.6843	0.843145	1.08044	0.828661	0.677502	0.56142	0.421737	0.730857
550	1	2	3	1	0	0	0	0	1	0	0	0	0	0	15	5	5	5	15	25	96.875	25	3	0	98	15.1791	24.1701	76.903	-3.57707	16.5738	20	19.6746	31.5205	20	0.0659103	1	0.685075	52.6843	-0.053533	0.114511	0.779852	0.677502	0.528351	0.494516	0.0446544
551	1	7	2	1	0	0	0	0	1	0	0	0	0	0	15	5	4	5	14	25	77.5	14	2	0	88	15.1791	24.1701	76.903	-0.70391	0.49541	19.5	19.6746	-13.5336	19.5	-0.0353739	1	0.685075	52.6843	-0.352426	0.114511	0.0233107	0.677502	0.0157931	-0.23328	-0.0239659
552	1	5356	2	1	0	0	0	0	1	0	1	0	0	0	15	6	6	6	18	29	88.75	26	0	0	93	15.1791	24.1701	76.903	33.4191	57.2192	23.5	19.6746	339.502	23.5	0.7749	1	0.685075	52.6843	0.843145	0.666468	0.462593	0.677502	0.313408	0.130618	0.524996
553	1	2	1	1	1	0	1	0	1	0	0	0	0	0	15	5	5	5	15	28	88.75	14	2	0	98	15.1791	24.1701	76.903	-2.12185	45.3722	21.5	19.6746	162.002	21.5	0.369763	1	0.685075	52.6843	-0.053533	0.528479	0.462593	0.677502	0.313408	0.494516	0.250515
554	1	0	2	1	1	0	0	0	1	0	0	0	0	0	15	6	6	6	18	27	86.875	27	4	0	91	15.1791	24.1701	76.903	28.1299	28.2192	22.5	19.6746	245.454	22.5	0.572331	1	0.685075	52.6843	0.843145	0.390489	0.389379	0.677502	0.263805	-0.0149413	0.387756
555	1	2	1	1	0	0	0	0	1	0	0	0	0	0	15	6	6	6	18	23	89.375	16	5	0	100	15.1791	24.1701	76.903	35.1822	-14.5941	20.5	19.6746	73.7677	20.5	0.167195	1	0.685075	52.6843	0.843145	-0.161468	0.486997	0.677502	0.329942	0.640076	0.113275
556	1	2	1	1	0	0	1	0	1	0	0	0	0	0	15	5	5	5	15	28	90	25	1	0	94	15.1791	24.1701	76.903	-2.34573	50.1595	21.5	19.6746	164.284	21.5	0.369763	1	0.685075	52.6843	-0.053533	0.528479	0.511402	0.677502	0.346476	0.203398	0.250515
557	1	1	2	1	0	0	0	0	1	0	0	0	0	0	15	6	6	6	18	27	75	24	4	0	80	15.1791	24.1701	76.903	-5.3682	-5.38524	22.5	19.6746	211.903	22.5	0.572331	1	0.685075	52.6843	0.843145	0.390489	-0.0743075	0.677502	-0.0503435	-0.815518	0.387756
558	1	8	2	0	0	0	0	0	1	0	0	0	0	0	15	6	6	6	18	18	74.375	24	4	0	92	15.1791	24.1701	76.903	-7.13126	15.5982	18	19.6746	-124.55	18	-0.339227	1	0.685075	52.6843	0.843145	-0.851415	-0.0987121	0.677502	-0.0668776	0.0578383	-0.229827
559	2	17	3	0	0	0	0	0	1	0	1	0	0	0	15	5	5	5	15	22	36.875	26	5	0	82	15.1791	24.1701	76.903	7.1692	86.8668	18.5	19.6746	-43.3144	18.5	-0.237942	1	0.685075	52.6843	-0.053533	-0.299457	-1.56299	0.677502	-1.05893	-0.669958	-0.161206
560	2	1461	2	1	0	0	0	0	1	0	0	1	0	0	15	3	3	4	10	18	68.75	24	0	0	100	15.1791	24.1701	76.903	42.2253	50.3053	14	19.6746	-390.131	14	-1.1495	1	0.685075	52.6843	-1.548	-0.851415	-0.318353	0.677502	-0.215685	0.640076	-0.778789
561	2	914	1	1	0	0	0	0	1	0	0	0	0	0	15	6	6	6	18	30	96.875	24	3	0	100	15.1791	24.1701	76.903	56.3389	116.434	24	19.6746	419.021	24	0.876184	1	0.685075	52.6843	0.843145	0.804457	0.779852	0.677502	0.528351	0.640076	0.593616
562	1	2	2	1	1	0	0	0	1	0	1	0	0	0	15	5	4	4	13	15	62	16	4	0	88	15.1791	24.1701	76.903	32.4752	136.663	14	19.6746	-351.827	14	-1.1495	1	0.685075	52.6843	-0.651319	-1.26538	-0.581922	0.677502	-0.394254	-0.23328	-0.778789
563	1	365	1	1	0	0	0	0	1	1	0	1	0	0	15	5	5	5	15	28	69.375	23	4	0	90	15.1791	24.1701	76.903	1.3483	-28.8312	21.5	19.6746	126.635	21.5	0.369763	1	0.685075	52.6843	-0.053533	0.528479	-0.293949	0.677502	-0.199151	-0.087721	0.250515
564	2	0	2	1	0	0	0	0	1	0	0	0	0	0	15	4	4	4	12	19	50	23	2	0	84	15.1791	24.1701	76.903	85.5275	139.093	15.5	19.6746	-208.731	15.5	-0.845648	1	0.685075	52.6843	-0.950211	-0.713425	-1.05049	0.677502	-0.711709	-0.524399	-0.572928
565	1	6	1	0	0	0	0	0	1	0	0	0	0	0	15	5	5	5	15	23	63.75	30	2	0	95	15.1791	24.1701	76.903	2.35576	15.391	19	19.6746	-43.0075	19	-0.136658	1	0.685075	52.6843	-0.053533	-0.161468	-0.51359	0.677502	-0.347958	0.276177	-0.0925861
566	1	2	3	1	0	0	0	0	1	0	0	0	0	0	15	5	5	5	15	20	53.125	29	3	0	85	15.1791	24.1701	76.903	4.25875	99.1579	17.5	19.6746	-115.527	17.5	-0.440511	1	0.685075	52.6843	-0.053533	-0.575436	-0.928467	0.677502	-0.629038	-0.451619	-0.298447
567	1	12	2	0	1	0	0	0	1	0	1	0	0	0	15	4	4	5	13	19	2.5	24	7	1	86	15.1791	24.1701	76.903	162.132	384.675	16	19.6746	-9.18657	16	-0.744363	1	0.685075	52.6843	-0.651319	-0.713425	-2.90524	0.677502	-1.9683	-0.37884	-0.504308
568	2	12	2	1	0	0	0	0	1	1	0	1	0	0	15	5	5	4	14	13	15	9	11	1	55	15.1791	24.1701	76.903	72.9901	691.466	13.5	19.6746	-92.6194	13.5	-1.25078	1	0.685075	52.6843	-0.352426	-1.54136	-2.41715	0.677502	-1.63762	-2.63501	-0.847409
569	2	161	1	1	0	0	0	0	1	0	0	0	0	0	15	2	3	2	7	7	0	22	9	1	55	15.1791	24.1701	76.903	628.998	1320.44	7	19.6746	0	7	-2.56748	1	0.685075	52.6843	-2.44468	-2.3693	-3.00285	0.677502	-2.03444	-2.63501	-1.73947
570	1	22	1	1	0	0	0	0	1	0	0	0	0	0	15	5	5	5	15	15	25.625	15	8	1	62	15.1791	24.1701	76.903	9.18412	470.227	15	19.6746	-119.787	15	-0.946932	1	0.685075	52.6843	-0.053533	-1.26538	-2.00227	0.677502	-1.35654	-2.12555	-0.641548
571	1	594	1	1	0	0	0	0	1	0	0	0	0	0	15	3	3	3	9	23	56.25	6	8	1	105	15.1791	24.1701	76.903	127.617	24.1671	16	19.6746	-206.698	16	-0.744363	1	0.685075	52.6843	-1.84689	-0.161468	-0.806444	0.677502	-0.546368	1.00397	-0.504308
572	2	109	1	1	0	0	0	0	1	0	0	0	0	0	15	5	5	3	13	18	78.75	15	12	1	54	15.1791	24.1701	76.903	-4.02478	-11.3962	15.5	19.6746	-328.752	15.5	-0.845648	1	0.685075	52.6843	-0.651319	-0.851415	0.0721198	0.677502	0.0488613	-2.70779	-0.572928
573	2	149	1	1	0	0	0	0	1	0	0	0	0	0	15	4	5	4	13	12	33.75	19.2984	10	1	84	15.1791	24.1701	76.903	94.0349	525.179	12.5	19.6746	-242.144	12.5	-1.45335	1	0.685075	52.6843	-0.651319	-1.67935	-1.68501	0.677502	-1.1416	-0.524399	-0.984649
574	2	100	2	1	1	0	0	0	1	0	1	1	0	0	15	4	4	4	12	18	66.875	21	7	1	87	15.1791	24.1701	76.903	31.8801	61.8743	15	19.6746	-312.616	15	-0.946932	1	0.685075	52.6843	-0.950211	-0.851415	-0.391567	0.677502	-0.265287	-0.30606	-0.641548
575	1	166	2	1	0	0	0	0	1	0	0	0	0	0	15	5	5	4	14	25	75.625	27	7	1	95	15.1791	24.1701	76.903	1.50691	-1.06056	19.5	19.6746	-13.2062	19.5	-0.0353739	1	0.685075	52.6843	-0.352426	0.114511	-0.049903	0.677502	-0.0338093	0.276177	-0.0239659
576	1	10	2	1	0	0	0	0	1	0	0	0	0	0	15	3	2	4	9	17	58.125	20	9	1	89	15.1791	24.1701	76.903	116.031	134.641	13	19.6746	-387.963	13	-1.35207	1	0.685075	52.6843	-1.84689	-0.989404	-0.733231	0.677502	-0.496765	-0.160501	-0.916029
577	1	67	2	0	0	0	0	0	1	0	0	1	0	0	15	3	3	4	10	6	1.25	16	8	1	44	15.1791	24.1701	76.903	391.815	1374.63	8	19.6746	-14.5933	8	-2.36491	1	0.685075	52.6843	-1.548	-2.50729	-2.95405	0.677502	-2.00137	-3.43559	-1.60223
578	2	106	1	1	0	0	0	0	1	0	0	0	0	0	15	2	1	2	5	10	49.375	20	10	1	73	15.1791	24.1701	76.903	280.211	390.076	7.5	19.6746	-601.122	7.5	-2.46619	1	0.685075	52.6843	-3.04246	-1.95533	-1.07489	0.677502	-0.728243	-1.32498	-1.67085
579	1	18	1	1	0	0	0	0	1	0	0	0	0	0	15	4	3	5	12	18	78.125	17	15	1	92	15.1791	24.1701	76.903	-3.88482	-7.53984	15	19.6746	-365.205	15	-0.946932	1	0.685075	52.6843	-0.950211	-0.851415	0.0477153	0.677502	0.0323272	0.0578383	-0.641548
580	2	7	1	1	0	0	0	0	1	0	0	0	0	0	15	4	5	5	14	24	13.75	29	9	1	54	15.1791	24.1701	76.903	74.464	10.7454	19	19.6746	-9.27612	19	-0.136658	1	0.685075	52.6843	-0.352426	-0.0234788	-2.46595	0.677502	-1.67069	-2.70779	-0.0925861
581	1	13	1	1	0	0	0	0	1	0	0	1	0	0	15	2	2	4	8	26	67.5	24	7	1	86	15.1791	24.1701	76.903	67.5052	-17.2061	17	19.6746	-180.537	17	-0.541795	1	0.685075	52.6843	-2.14578	0.2525	-0.367162	0.677502	-0.248753	-0.37884	-0.367067
582	1	519	2	1	1	0	0	0	1	0	0	0	0	0	15	5	5	5	15	18	82.5	15	8	1	98	15.1791	24.1701	76.903	-1.00245	-34.5342	16.5	19.6746	-261.907	16.5	-0.643079	1	0.685075	52.6843	-0.053533	-0.851415	0.218547	0.677502	0.148066	0.494516	-0.435687
583	2	585	1	1	1	0	0	0	1	0	1	0	0	0	15	4	3	5	12	10	43.75	16	11	1	90	15.1791	24.1701	76.903	105.397	469.783	11	19.6746	-379.515	11	-1.75721	1	0.685075	52.6843	-0.950211	-1.95533	-1.29454	0.677502	-0.87705	-0.087721	-1.19051
584	2	488	2	1	1	0	0	0	1	0	0	0	0	0	15	3	3	4	10	13	29.375	24	7	1	82	15.1791	24.1701	76.903	246.153	530.895	11.5	19.6746	-240.13	11.5	-1.65592	1	0.685075	52.6843	-1.548	-1.54136	-1.85584	0.677502	-1.25734	-0.669958	-1.12189
585	1	21	1	1	0	0	1	0	1	0	0	0	0	0	15	2	2	2	6	11	31.25	21	8	1	55	15.1791	24.1701	76.903	419.054	601.257	8.5	19.6746	-349.207	8.5	-2.26363	1	0.685075	52.6843	-2.74357	-1.81734	-1.78263	0.677502	-1.20773	-2.63501	-1.53361
586	1	0	3	0	1	0	0	0	1	1	1	1	0	0	15	5	5	5	15	23	78.125	18	9	1	89	15.1791	24.1701	76.903	-0.218863	-1.42991	19	19.6746	-52.7052	19	-0.136658	1	0.685075	52.6843	-0.053533	-0.161468	0.0477153	0.677502	0.0323272	-0.160501	-0.0925861
587	1	13	1	1	1	0	0	0	1	0	0	1	0	0	15	5	5	6	16	30	79.375	15	7	1	95	15.1791	24.1701	76.903	2.02924	14.4113	23	19.6746	263.951	23	0.673616	1	0.685075	52.6843	0.24536	0.804457	0.0965244	0.677502	0.0653955	0.276177	0.456376
588	2	1	2	1	0	0	0	0	1	0	0	1	0	0	15	1	1	3	5	17	21.25	10	12	1	51	15.1791	24.1701	76.903	566.498	399.04	11	19.6746	-184.336	11	-1.75721	1	0.685075	52.6843	-3.04246	-0.989404	-2.1731	0.677502	-1.47228	-2.92613	-1.19051
589	1	0	1	1	0	0	0	0	1	1	0	0	0	0	15	3	3	4	10	24	26.875	15	11	1	71	15.1791	24.1701	76.903	259.1	8.51223	17	19.6746	-71.8806	17	-0.541795	1	0.685075	52.6843	-1.548	-0.0234788	-1.95346	0.677502	-1.32347	-1.47053	-0.367067
590	2	0	3	0	0	0	0	1	1	0	0	1	0	0	15	5	5	5	15	10	12.5	9	15	1	80	15.1791	24.1701	76.903	11.5349	912.6	12.5	19.6746	-89.6828	12.5	-1.45335	1	0.685075	52.6843	-0.053533	-1.95533	-2.51476	0.677502	-1.70376	-0.815518	-0.984649
591	1	1	3	1	1	0	0	0	1	0	0	0	0	0	15	5	5	5	15	29	94.375	23	13	1	100	15.1791	24.1701	76.903	-3.12931	84.3871	22	19.6746	219.457	22	0.471047	1	0.685075	52.6843	-0.053533	0.666468	0.682234	0.677502	0.462215	0.640076	0.319135
592	1	2	3	1	1	0	0	0	1	0	1	0	0	0	15	5	5	5	15	12	75	19.2984	10	1	89	15.1791	24.1701	76.903	0.340838	23.16	13.5	19.6746	-463.097	13.5	-1.25078	1	0.685075	52.6843	-0.053533	-1.67935	-0.0743075	0.677502	-0.0503435	-0.160501	-0.847409
593	2	554	2	1	0	0	0	0	1	0	0	0	0	0	15	4	4	4	12	17	44.375	24	9	1	63	15.1791	24.1701	76.903	103.41	233.231	14.5	19.6746	-229.624	14.5	-1.04822	1	0.685075	52.6843	-0.950211	-0.989404	-1.27013	0.677502	-0.860516	-2.05277	-0.710168
594	1	1	2	1	0	0	0	0	1	0	1	0	0	0	15	5	5	5	15	20	72.5	13	8	1	80	15.1791	24.1701	76.903	0.788599	18.3612	17.5	19.6746	-157.66	17.5	-0.440511	1	0.685075	52.6843	-0.053533	-0.575436	-0.171926	0.677502	-0.11648	-0.815518	-0.298447
595	1	3	2	1	1	0	0	0	1	0	0	0	0	0	15	3	3	4	10	6	30.625	9	25	1	89	15.1791	24.1701	76.903	239.679	840.878	8	19.6746	-357.535	8	-2.36491	1	0.685075	52.6843	-1.548	-2.50729	-1.80703	0.677502	-1.22427	-0.160501	-1.60223
596	2	43	2	1	1	0	0	0	1	0	0	0	0	0	15	5	4	4	13	18	46.25	27	7	1	49	15.1791	24.1701	76.903	66.7961	189.134	15.5	19.6746	-193.076	15.5	-0.845648	1	0.685075	52.6843	-0.651319	-0.851415	-1.19692	0.677502	-0.810914	-3.07169	-0.572928
597	2	0	1	1	0	0	0	0	1	0	0	1	0	0	15	6	5	6	17	22	95	30	14	1	100	15.1791	24.1701	76.903	32.9527	-39.2732	19.5	19.6746	-16.5896	19.5	-0.0353739	1	0.685075	52.6843	0.544253	-0.299457	0.706638	0.677502	0.478749	0.640076	-0.0239659
598	2	0	2	1	0	0	0	0	1	0	1	0	0	0	15	6	6	6	18	17	41.25	18	10	1	86	15.1791	24.1701	76.903	-100.573	255.637	17.5	19.6746	-89.7034	17.5	-0.440511	1	0.685075	52.6843	0.843145	-0.989404	-1.39215	0.677502	-0.943187	-0.37884	-0.298447
599	2	0	1	0	0	0	0	0	1	0	0	0	0	0	15	2	2	3	7	4	0	16	7	1	36	15.1791	24.1701	76.903	628.998	1551.15	5.5	19.6746	0	5.5	-2.87133	1	0.685075	52.6843	-2.44468	-2.78327	-3.00285	0.677502	-2.03444	-4.01782	-1.94533
600	1	35	2	1	1	0	0	0	1	0	0	0	0	0	15	4	3	5	12	25	76.25	24	8	1	81	15.1791	24.1701	76.903	2.076	-0.541903	18.5	19.6746	-89.5653	18.5	-0.237942	1	0.685075	52.6843	-0.950211	0.114511	-0.0254984	0.677502	-0.0172752	-0.742738	-0.161206
601	2	0	2	0	0	0	0	1	1	0	0	0	0	0	15	2	1	4	7	13	92.8349	26	13	1	70	15.1791	24.1701	76.903	-130.309	-177.961	10	19.6746	-898.143	10	-1.95977	1	0.685075	52.6843	-2.44468	-1.54136	0.622097	0.677502	0.421472	-1.54331	-1.32775
602	1	3	3	0	0	1	0	0	1	0	1	1	0	0	15	6	6	6	18	26	92.5	16	7	1	98	15.1791	24.1701	76.903	43.9975	28.5402	22	19.6746	215.097	22	0.471047	1	0.685075	52.6843	0.843145	0.2525	0.60902	0.677502	0.412612	0.494516	0.319135
603	2	0	1	1	0	0	0	0	1	0	0	0	0	0	15	4	2	5	11	6	92.8349	25	7	1	63	15.1791	24.1701	76.903	-66.581	-289.485	8.5	19.6746	-1037.4	8.5	-2.26363	1	0.685075	52.6843	-1.2491	-2.50729	0.622097	0.677502	0.421472	-2.05277	-1.53361
604	2	0	2	1	0	0	0	0	1	0	0	0	0	0	15	2	2	4	8	13	28.125	14	8	1	68	15.1791	24.1701	76.903	350.182	544.858	10.5	19.6746	-258.036	10.5	-1.85849	1	0.685075	52.6843	-2.14578	-1.54136	-1.90465	0.677502	-1.2904	-1.68887	-1.25913
605	1	0	2	0	0	0	0	0	1	0	0	0	0	0	15	2	1	3	6	17	22.5	22	12	1	62	15.1791	24.1701	76.903	499.371	390.078	11.5	19.6746	-183.929	11.5	-1.65592	1	0.685075	52.6843	-2.74357	-0.989404	-2.12429	0.677502	-1.43921	-2.12555	-1.12189
606	1	0	2	1	0	0	0	0	1	1	0	0	0	0	15	5	5	4	14	8	4.375	8	12	1	74	15.1791	24.1701	76.903	85.5181	1172.79	11	19.6746	-37.9515	11	-1.75721	1	0.685075	52.6843	-0.352426	-2.23131	-2.83202	0.677502	-1.9187	-1.2522	-1.19051
607	1	0	2	1	0	0	0	0	1	0	1	0	0	0	15	4	4	4	12	27	83.75	20	12	1	88.7381	15.1791	24.1701	76.903	-21.7673	19.376	19.5	19.6746	-14.625	19.5	-0.0353739	1	0.685075	52.6843	-0.950211	0.390489	0.267356	0.677502	0.181134	-0.179561	-0.0239659
608	2	0	2	1	0	0	0	0	1	0	0	0	0	0	15	4	4	4	12	26	22.5	29	12	1	66	15.1791	24.1701	76.903	172.953	-99.5494	19	19.6746	-15.1791	19	-0.136658	1	0.685075	52.6843	-0.950211	0.2525	-2.12429	0.677502	-1.43921	-1.83443	-0.0925861
609	1	0	1	1	1	0	0	0	1	0	1	1	0	0	15	6	6	6	18	13	28.125	16	7	1	80	15.1791	24.1701	76.903	-137.598	544.858	15.5	19.6746	-117.411	15.5	-0.845648	1	0.685075	52.6843	0.843145	-1.54136	-1.90465	0.677502	-1.2904	-0.815518	-0.572928
610	1	2	1	1	1	0	0	0	1	0	0	0	0	0	15	6	5	6	17	19	70.625	15	9	1	92	15.1791	24.1701	76.903	-11.4316	32.4583	18	19.6746	-118.271	18	-0.339227	1	0.685075	52.6843	0.544253	-0.713425	-0.245139	0.677502	-0.166082	0.0578383	-0.229827
611	1	1	2	1	0	0	0	0	1	0	0	0	0	0	15	5	5	5	15	18	83.125	22	7	1	95	15.1791	24.1701	76.903	-1.11439	-38.3906	16.5	19.6746	-263.891	16.5	-0.643079	1	0.685075	52.6843	-0.053533	-0.851415	0.242952	0.677502	0.1646	0.276177	-0.435687
612	2	0	2	1	0	0	0	0	1	0	0	0	0	0	15	1	1	3	5	5	0	29	18	1	65	15.1791	24.1701	76.903	782.804	1474.24	5	19.6746	0	5	-2.97262	1	0.685075	52.6843	-3.04246	-2.64528	-3.00285	0.677502	-2.03444	-1.90721	-2.01395
613	2	13	2	1	1	1	0	0	1	0	0	0	0	0	15	2	2	4	8	16	78.125	13	9	1	85	15.1791	24.1701	76.903	-8.77277	-9.98382	12	19.6746	-599.58	12	-1.55464	1	0.685075	52.6843	-2.14578	-1.12739	0.0477153	0.677502	0.0323272	-0.451619	-1.05327
614	1	6	1	1	0	0	1	0	1	0	0	0	0	0	15	6	5	5	16	19	73.125	17	7	1	93	15.1791	24.1701	76.903	-3.10135	19.5329	17.5	19.6746	-159.02	17.5	-0.440511	1	0.685075	52.6843	0.24536	-0.713425	-0.147521	0.677502	-0.0999459	0.130618	-0.298447
615	1	0	2	1	0	0	0	0	1	1	0	0	0	0	15	4	3	5	12	24	20	25	11	1	59	15.1791	24.1701	76.903	180.901	9.68201	18	19.6746	-33.4925	18	-0.339227	1	0.685075	52.6843	-0.950211	-0.0234788	-2.22191	0.677502	-1.50535	-2.34389	-0.229827
616	1	30	1	1	0	0	1	0	1	0	0	0	0	0	15	5	5	5	15	18	93.125	9	9	1	88.7381	15.1791	24.1701	76.903	-2.90543	-100.092	16.5	19.6746	-295.637	16.5	-0.643079	1	0.685075	52.6843	-0.053533	-0.851415	0.633425	0.677502	0.429146	-0.179561	-0.435687
617	1	7	2	1	1	0	0	0	1	0	0	0	0	0	15	5	5	5	15	7	75	0	17	1	85	15.1791	24.1701	76.903	0.340838	32.675	11	19.6746	-650.597	11	-1.75721	1	0.685075	52.6843	-0.053533	-2.3693	-0.0743075	0.677502	-0.0503435	-0.451619	-1.19051
618	1	0	2	1	1	0	0	0	1	0	0	1	0	0	15	4	4	4	12	23	89.375	19	12	1	100	15.1791	24.1701	76.903	-39.6497	-14.5941	17.5	19.6746	-194.357	17.5	-0.440511	1	0.685075	52.6843	-0.950211	-0.161468	0.486997	0.677502	0.329942	0.640076	-0.298447
619	1	0	1	1	0	0	0	0	1	0	0	0	0	0	15	4	4	4	12	19	56.25	28	10	1	58	15.1791	24.1701	76.903	65.6581	106.779	15.5	19.6746	-234.823	15.5	-0.845648	1	0.685075	52.6843	-0.950211	-0.713425	-0.806444	0.677502	-0.546368	-2.41667	-0.572928
620	2	1593	2	0	0	0	0	0	1	0	0	1	0	0	15	5	5	5	15	26	66.875	12	10	1	84	15.1791	24.1701	76.903	1.79606	-18.3498	20.5	19.6746	55.1968	20.5	0.167195	1	0.685075	52.6843	-0.053533	0.2525	-0.391567	0.677502	-0.265287	-0.524399	0.113275
621	1	0	2	1	1	0	0	0	1	1	0	0	0	0	15	3	2	4	9	16	23.75	30	7	1	76	15.1791	24.1701	76.903	328.438	434.268	12.5	19.6746	-170.397	12.5	-1.45335	1	0.685075	52.6843	-1.84689	-1.12739	-2.07548	0.677502	-1.40614	-1.10664	-0.984649
622	2	0	1	1	1	0	0	0	1	0	0	0	0	0	15	5	5	4	14	19	34.375	21	13	1	67	15.1791	24.1701	76.903	50.145	219.876	16.5	19.6746	-109.128	16.5	-0.643079	1	0.685075	52.6843	-0.352426	-0.713425	-1.6606	0.677502	-1.12506	-1.76165	-0.435687
623	1	0	2	1	0	0	0	0	1	0	0	0	0	0	15	5	5	5	15	24	85	19	13	1	93	15.1791	24.1701	76.903	-1.45021	-1.3777	19.5	19.6746	-14.8433	19.5	-0.0353739	1	0.685075	52.6843	-0.053533	-0.0234788	0.316165	0.677502	0.214203	0.130618	-0.0239659
624	1	0	2	1	1	0	0	0	1	0	0	1	0	0	14	5	5	5	15	8	16.875	15	15	1	75	15.1791	24.1701	76.903	10.7513	970.662	11.5	19.6746	-137.947	11.5	-1.65592	1	0.685075	52.6843	-0.053533	-2.23131	-2.34393	0.677502	-1.58802	-1.17942	-1.12189
625	1	0	2	1	1	0	0	0	1	0	0	1	0	0	15	4	3	5	12	29	95	30	8	1	100	15.1791	24.1701	76.903	-57.5322	87.4057	20.5	19.6746	78.4104	20.5	0.167195	1	0.685075	52.6843	-0.950211	0.666468	0.706638	0.677502	0.478749	0.640076	0.113275
626	2	271	1	1	0	0	0	0	1	0	0	0	0	0	15	5	5	5	15	23	82.5	26	17	1	95	15.1791	24.1701	76.903	-1.00245	-6.54931	19	19.6746	-55.6567	19	-0.136658	1	0.685075	52.6843	-0.053533	-0.161468	0.218547	0.677502	0.148066	0.276177	-0.0925861
627	1	0	2	1	1	0	0	0	1	0	0	1	0	0	15	4	2	4	10	29	86.875	26	7	1	90	15.1791	24.1701	76.903	-51.646	48.1632	19.5	19.6746	-15.1707	19.5	-0.0353739	1	0.685075	52.6843	-1.548	0.666468	0.389379	0.677502	0.263805	-0.087721	-0.0239659
628	2	646	2	1	0	0	0	0	1	0	0	0	0	0	15	2	2	3	7	12	51.875	20	11	1	62	15.1791	24.1701	76.903	204.707	304.595	9.5	19.6746	-527.809	9.5	-2.06106	1	0.685075	52.6843	-2.44468	-1.67935	-0.977276	0.677502	-0.662107	-2.12555	-1.39637
629	1	12	1	1	0	0	0	0	1	0	0	0	0	0	15	3	3	5	11	32	91.875	30	14	1	100	15.1791	24.1701	76.903	-62.5695	117.228	21.5	19.6746	167.706	21.5	0.369763	1	0.685075	52.6843	-1.2491	1.08044	0.584616	0.677502	0.396078	0.640076	0.250515
630	1	3	2	1	1	0	0	0	1	0	0	0	0	0	15	4	4	4	12	17	45	16	9	1	93	15.1791	24.1701	76.903	101.423	228.749	14.5	19.6746	-232.858	14.5	-1.04822	1	0.685075	52.6843	-0.950211	-0.989404	-1.24573	0.677502	-0.843982	0.130618	-0.710168
631	3	0	1	1	0	0	0	0	1	0	1	1	0	0	15	5	5	5	15	16	43.75	19	7	1	66	15.1791	24.1701	76.903	5.93785	270.865	15.5	19.6746	-182.64	15.5	-0.845648	1	0.685075	52.6843	-0.053533	-1.12739	-1.29454	0.677502	-0.87705	-1.83443	-0.572928
632	1	0	1	1	0	0	0	0	1	0	0	1	0	0	15	5	5	4	14	32	91.25	29	7	1	100	15.1791	24.1701	76.903	-16.9166	112.335	23	19.6746	303.44	23	0.673616	1	0.685075	52.6843	-0.352426	1.08044	0.560211	0.677502	0.379544	0.640076	0.456376
633	1	22	1	1	1	0	0	0	1	0	0	0	0	0	15	3	2	2	7	10	13.75	22	14	1	57	15.1791	24.1701	76.903	516.535	894.888	8.5	19.6746	-153.651	8.5	-2.26363	1	0.685075	52.6843	-2.44468	-1.95533	-2.46595	0.677502	-1.67069	-2.48945	-1.53361
634	1	16	2	1	1	0	0	0	1	0	0	0	0	0	15	4	3	4	11	20	26.25	10	12	1	88	15.1791	24.1701	76.903	211.684	211.231	15.5	19.6746	-109.584	15.5	-0.845648	1	0.685075	52.6843	-1.2491	-0.575436	-1.97786	0.677502	-1.34001	-0.23328	-0.572928
635	1	0	2	1	1	0	0	0	1	0	0	0	0	0	15	5	5	5	15	16	20.625	22	7	1	87	15.1791	24.1701	76.903	10.0796	459.8	15.5	19.6746	-86.1017	15.5	-0.845648	1	0.685075	52.6843	-0.053533	-1.12739	-2.1975	0.677502	-1.48881	-0.30606	-0.572928
636	2	0	2	1	0	0	0	0	1	0	1	0	0	0	15	3	5	4	12	18	16.875	13	9	1	56	15.1791	24.1701	76.903	190.835	370.382	15	19.6746	-78.8843	15	-0.946932	1	0.685075	52.6843	-0.950211	-0.851415	-2.34393	0.677502	-1.58802	-2.56223	-0.641548
637	1	0	2	1	0	0	0	0	1	0	1	0	0	0	15	5	5	4	14	18	51.25	26	12	1	74	15.1791	24.1701	76.903	30.2476	158.283	16	19.6746	-188.325	16	-0.744363	1	0.685075	52.6843	-0.352426	-0.851415	-1.00168	0.677502	-0.678641	-1.2522	-0.504308
638	1	0	1	1	0	0	0	0	1	0	0	0	0	0	15	5	4	4	13	16	92.8349	13	28	1	79	15.1791	24.1701	76.903	-34.7172	-130.166	14.5	19.6746	-480.386	14.5	-1.04822	1	0.685075	52.6843	-0.651319	-1.12739	0.622097	0.677502	0.421472	-0.888297	-0.710168
639	1	0	1	1	0	0	0	0	1	0	0	0	0	0	15	2	2	3	7	9	8.75	18	13	1	72	15.1791	24.1701	76.903	557.431	1033.89	8	19.6746	-102.153	8	-2.36491	1	0.685075	52.6843	-2.44468	-2.09332	-2.66119	0.677502	-1.80296	-1.39776	-1.60223
640	1	0	1	1	0	0	0	0	1	0	0	0	0	0	15	4	3	4	11	11	13.75	12	34	1	10	15.1791	24.1701	76.903	263.923	831.735	11	19.6746	-119.276	11	-1.75721	1	0.685075	52.6843	-1.2491	-1.81734	-2.46595	0.677502	-1.67069	-5.9101	-1.19051
641	2	0	2	1	0	0	0	0	1	0	0	0	0	0	15	2	1	3	6	17	62	28	7	1	84	15.1791	24.1701	76.903	136.796	106.857	11.5	19.6746	-506.827	11.5	-1.65592	1	0.685075	52.6843	-2.74357	-0.989404	-0.581922	0.677502	-0.394254	-0.524399	-1.12189
642	1	2	2	1	0	0	0	0	1	1	0	0	0	0	15	6	6	6	18	18	83.75	26	13	1	89	15.1791	24.1701	76.903	19.3146	-42.2469	18	19.6746	-140.25	18	-0.339227	1	0.685075	52.6843	0.843145	-0.851415	0.267356	0.677502	0.181134	-0.160501	-0.229827
643	1	21	1	1	0	0	0	0	1	0	0	0	0	0	15	5	5	5	15	16	69.375	19	7	1	90	15.1791	24.1701	76.903	1.3483	61.505	15.5	19.6746	-289.615	15.5	-0.845648	1	0.685075	52.6843	-0.053533	-1.12739	-0.293949	0.677502	-0.199151	-0.087721	-0.572928
644	2	0	2	1	0	0	0	0	1	0	0	0	0	0	15	2	2	4	8	26	39.375	12	40	1	14	15.1791	24.1701	76.903	269.418	-68.6707	17	19.6746	-105.313	17	-0.541795	1	0.685075	52.6843	-2.14578	0.2525	-1.46537	0.677502	-0.992789	-5.61898	-0.367067
645	1	2586	2	1	0	0	0	0	1	0	0	1	1	0	15	4	4	4	12	22	4.375	22	15	1	57	15.1791	24.1701	76.903	230.574	157.397	17	19.6746	-11.7015	17	-0.541795	1	0.685075	52.6843	-0.950211	-0.299457	-2.83202	0.677502	-1.9187	-2.48945	-0.367067
646	2	1417	2	1	1	0	0	0	1	0	0	1	0	0	12	2	2	3	7	14	35	3	15	1	69	15.1791	24.1701	76.903	342.729	426.16	10.5	19.6746	-321.112	10.5	-1.85849	1	0.685075	52.6843	-2.44468	-1.40337	-1.6362	0.677502	-1.10853	-1.61609	-1.25913
647	2	0	1	1	0	0	0	0	1	0	0	0	0	0	15	4	4	5	13	29	78.125	28	11	1	85	15.1791	24.1701	76.903	-2.66284	5.90201	21	19.6746	103.545	21	0.268479	1	0.685075	52.6843	-0.651319	0.666468	0.0477153	0.677502	0.0323272	-0.451619	0.181895
648	1	4	1	1	0	0	0	0	1	0	0	0	0	0	15	5	5	5	15	22	78.75	26	10	1	84	15.1791	24.1701	76.903	-0.330804	-4.00824	18.5	19.6746	-92.5019	18.5	-0.237942	1	0.685075	52.6843	-0.053533	-0.299457	0.0721198	0.677502	0.0488613	-0.524399	-0.161206
649	1	9999	2	0	1	0	0	0	1	1	0	0	0	0	15	6	6	6	18	21	80	21	11	1	100	15.1791	24.1701	76.903	8.73628	-9.81791	19.5	19.6746	-13.9701	19.5	-0.0353739	1	0.685075	52.6843	0.843145	-0.437447	0.120929	0.677502	0.0819296	0.640076	-0.0239659
650	1	20	1	1	0	0	0	0	1	0	1	1	0	0	15	4	3	4	11	18	40.625	24	11	1	100	15.1791	24.1701	76.903	151.61	223.841	14.5	19.6746	-210.219	14.5	-1.04822	1	0.685075	52.6843	-1.2491	-0.851415	-1.41656	0.677502	-0.959721	0.640076	-0.710168
651	2	28	2	1	1	0	0	1	1	0	1	1	0	0	15	4	4	4	12	12	3.75	21	14	1	63	15.1791	24.1701	76.903	232.561	890.283	12	19.6746	-28.7799	12	-1.55464	1	0.685075	52.6843	-0.950211	-1.67935	-2.85643	0.677502	-1.93524	-2.05277	-1.05327
652	2	19	1	1	0	0	0	0	1	0	0	1	0	0	15	5	4	5	14	24	61.25	21	8	1	85	15.1791	24.1701	76.903	18.4565	2.66335	19	19.6746	-41.3209	19	-0.136658	1	0.685075	52.6843	-0.352426	-0.0234788	-0.611208	0.677502	-0.414095	-0.451619	-0.0925861
653	1	1415	1	0	0	1	0	0	1	0	0	0	0	0	15	3	3	3	9	5	5	13	8	1	63	15.1791	24.1701	76.903	444.296	1378.39	7	19.6746	-63.3731	7	-2.56748	1	0.685075	52.6843	-1.84689	-2.64528	-2.80762	0.677502	-1.90217	-2.05277	-1.73947
654	1	308	3	1	0	0	0	0	1	0	0	1	0	0	15	4	4	3	11	1	33.75	26	26	1	88	15.1791	24.1701	76.903	180.341	999.862	6	19.6746	-461.519	6	-2.77005	1	0.685075	52.6843	-1.2491	-3.19723	-1.68501	0.677502	-1.1416	-0.23328	-1.87671
655	1	16	2	1	1	0	0	0	1	0	0	1	0	0	14	6	6	6	18	14	24.375	17	15	1	72	15.1791	24.1701	76.903	-148.176	534.218	16	19.6746	-89.569	16	-0.744363	1	0.685075	52.6843	0.843145	-1.40337	-2.05108	0.677502	-1.38961	-1.39776	-0.504308
656	1	187	3	1	1	1	0	0	1	0	0	1	0	0	14	5	4	4	13	23	73.125	2	11	1	82	15.1791	24.1701	76.903	8.23269	4.42084	18	19.6746	-122.457	18	-0.339227	1	0.685075	52.6843	-0.651319	-0.161468	-0.147521	0.677502	-0.0999459	-0.669958	-0.229827
657	2	209	1	0	0	0	0	0	1	0	0	1	0	0	15	4	4	3	11	10	3.75	22	15	1	79	15.1791	24.1701	76.903	305.714	1036.59	10.5	19.6746	-34.4049	10.5	-1.85849	1	0.685075	52.6843	-1.2491	-1.95533	-2.85643	0.677502	-1.93524	-0.888297	-1.25913
658	2	1288	1	1	0	0	0	0	1	0	0	0	0	0	15	4	4	5	13	30	68.75	26	9	1	97	15.1791	24.1701	76.903	17.7663	-47.5308	21.5	19.6746	125.494	21.5	0.369763	1	0.685075	52.6843	-0.651319	0.804457	-0.318353	0.677502	-0.215685	0.421737	0.250515
659	1	357	1	1	0	0	0	0	1	1	1	0	0	0	15	4	4	4	12	16	71.25	26	15	1	92	15.1791	24.1701	76.903	17.9715	46.186	14	19.6746	-404.317	14	-1.1495	1	0.685075	52.6843	-0.950211	-1.12739	-0.220735	0.677502	-0.149548	0.0578383	-0.778789
660	1	29	2	0	0	0	1	0	1	0	0	0	0	0	15	6	5	6	17	24	83.75	9	11	1	95	15.1791	24.1701	76.903	12.4676	-1.16501	20.5	19.6746	69.125	20.5	0.167195	1	0.685075	52.6843	0.544253	-0.0234788	0.267356	0.677502	0.181134	0.276177	0.113275
661	1	2	2	1	0	0	0	0	1	0	0	0	0	0	15	5	5	5	15	24	90.625	28	7	1	90	15.1791	24.1701	76.903	-2.45767	-2.33479	19.5	19.6746	-15.8256	19.5	-0.0353739	1	0.685075	52.6843	-0.053533	-0.0234788	0.535807	0.677502	0.36301	-0.087721	-0.0239659
662	1	11	3	0	1	0	0	0	1	0	0	1	0	0	15	5	5	5	15	16	78.125	20	20	1	92	15.1791	24.1701	76.903	-0.218863	-9.98382	15.5	19.6746	-326.143	15.5	-0.845648	1	0.685075	52.6843	-0.053533	-1.12739	0.0477153	0.677502	0.0323272	0.0578383	-0.572928
663	1	9999	1	1	0	0	0	0	1	1	0	0	0	0	15	4	3	4	11	15	27.5	30	11	1	78	15.1791	24.1701	76.903	206.46	453.033	13	19.6746	-183.552	13	-1.35207	1	0.685075	52.6843	-1.2491	-1.26538	-1.92905	0.677502	-1.30694	-0.961077	-0.916029
664	2	3454	1	1	0	0	0	0	1	0	0	1	0	0	15	4	4	4	12	16	66.25	24	9	1	85	15.1791	24.1701	76.903	33.867	87.0367	14	19.6746	-375.944	14	-1.1495	1	0.685075	52.6843	-0.950211	-1.12739	-0.415971	0.677502	-0.281821	-0.451619	-0.778789
665	1	0	3	0	0	0	0	0	1	0	0	1	0	0	15	6	6	6	18	20	75	25	24	1	88.7381	15.1791	24.1701	76.903	-5.3682	7.93585	19	19.6746	-50.597	19	-0.136658	1	0.685075	52.6843	0.843145	-0.575436	-0.0743075	0.677502	-0.0503435	-0.179561	-0.0925861
666	2	365	2	1	0	0	0	0	1	0	0	0	0	0	15	5	4	5	14	26	51.25	27	7	1	80	15.1791	24.1701	76.903	30.2476	-46.9412	20	19.6746	16.6754	20	0.0659103	1	0.685075	52.6843	-0.352426	0.2525	-1.00168	0.677502	-0.678641	-0.815518	0.0446544
667	2	0	2	1	0	0	0	0	1	0	0	0	0	0	15	4	2	5	11	25	31.25	19	16	1	52	15.1791	24.1701	76.903	190.789	-37.8852	18	19.6746	-52.3321	18	-0.339227	1	0.685075	52.6843	-1.2491	0.114511	-1.78263	0.677502	-1.20773	-2.85335	-0.229827
668	1	3	3	1	0	0	0	0	1	0	0	0	0	0	15	4	3	4	11	15	27.5	30	11	1	78	15.1791	24.1701	76.903	206.46	453.033	13	19.6746	-183.552	13	-1.35207	1	0.685075	52.6843	-1.2491	-1.26538	-1.92905	0.677502	-1.30694	-0.961077	-0.916029
669	1	3	3	1	0	0	0	0	1	0	0	0	0	0	15	5	5	5	15	20	81.25	12	7	1	96	15.1791	24.1701	76.903	-0.778565	-18.1276	17.5	19.6746	-176.688	17.5	-0.440511	1	0.685075	52.6843	-0.053533	-0.575436	0.169738	0.677502	0.114998	0.348957	-0.298447
670	1	3	3	1	0	0	0	0	1	0	0	0	0	0	9	3	3	4	10	17	0	15	11	1	39	15.1791	24.1701	76.903	398.289	551.406	13.5	19.6746	0	13.5	-1.25078	1	0.685075	52.6843	-1.548	-0.989404	-3.00285	0.677502	-2.03444	-3.79948	-0.847409
