# Supplementary material for: Mediation and moderation analysis of the association between physical capability and quality of life among stroke patients
Source: PLoS One. 2025 Jun 10;20(6):e0320833. doi: 10.1371/journal.pone.0320833 (PMC12151468; doi:10.1371/journal.pone.0320833)
Supplement: S2 File — Mplus_moderation. (XLSX) [file pone.0320833.s002.xlsx]

## Sheet: Mplus_moderation
code	Hypertension（0=no;1=yes)	diabetes（0=no;1=yes)	cerebral infarction（0=no;1=yes)	total score	Minibest Balance Scale - Total Score	Activity Balance Confidence Scale ABC (total score)	Hamilton Depression Scale - Total Score	Modified Barthel Index (MBI) Score - Total Score
39	0	0	0	18	30	96.875	0	100
51	0	0	1	18	29	92.5	0	100
53	0	0	1	18	32	95.625	2	100
57	0	0	1	18	28	96.25	0	100
71	0	0	0	13	16	26.25	5	57
75	0	0	1	12	19	55	4	95
101	0	1	0	8	13	31.25	5	55
469	0	0	1	18	32	96.875	2	100
481	0	0	0	18	32	96.875	2	88.7381
551	0	0	0	7	17	31.875	6	66
587	0	0	0	18	30	86.875	3	100
601	0	1	0	4	3	92.8349	6	34
609	0	1	0	18	27	95.625	0	100
617	0	0	0	18	32	96.875	1	100
619	0	0	0	18	32	96.875	3	100
660	0	1	1	18	29	85	0	88.7381
668	0	1	0	18	27	92.5	0	100
687	0	0	0	14	32	93.125	4	95
716	0	0	1	8	16	81.25	2	85
725	0	0	0	16	29	96.25	1	100
730	0	0	1	18	27	87.5	0	100
735	0	1	0	18	29	95.625	0	100
746	0	0	0	10	10	23.125	2	73
752	0	0	1	18	27	95	0	100
758	0	0	1	18	28	96.25	0	100
763	0	0	0	12	20	82.5	0	93
766	0	0	0	15	28	95.625	2	88.7381
777	0	1	0	18	32	96.875	1	100
785	0	0	1	17	22	83.125	5	95
796	0	0	0	14	27	86.25	6	100
809	0	0	1	18	27	95.625	0	100
813	0	1	0	18	30	95	3	100
816	0	0	0	12	11	35.625	6	64
830	0	0	0	17	22	98.125	0	89
845	0	0	0	15	26	91.25	0	100
859	0	1	0	15	26	71.875	3	79
868	0	0	0	18	32	95.625	2	100
873	0	0	0	12	27	94.375	0	100
897	0	0	1	18	27	71.25	0	88.7381
905	0	0	1	18	27	92.5	0	100
907	0	1	0	18	27	96.875	0	100
917	0	0	1	18	31	98.75	0	100
942	0	0	1	18	31	95.625	0	100
950	0	0	1	18	29	83.125	5	95
958	0	0	0	18	27	95.625	0	100
960	0	0	0	18	27	96.25	0	100
972	0	0	1	18	27	92.5	0	100
976	0	0	0	18	32	100	0	105
998	0	0	0	12	17	74.375	0	89
1001	0	0	1	18	32	95.625	2	105
1010	0	0	0	18	27	95.625	0	105
1018	0	0	0	13	15	52.5	0	86
1019	0	0	0	14	28	95	0	100
1036	0	0	1	18	29	96.875	1	100
1038	0	0	1	18	29	93.75	0	100
1040	0	0	1	18	29	92.5	0	100
1056	0	1	1	15	26	94.375	0	100
1094	0	0	1	18	29	75	2	100
1100	0	1	0	8	29	90.625	0	77
1110	0	0	1	18	27	96.25	3	100
1168	0	0	1	18	32	94.375	6	98
1188	0	1	1	17	28	91.25	0	100
1192	0	0	0	18	32	97.5	1	100
1230	0	0	0	17	16	80	0	88.7381
1238	0	0	0	11	28	96.25	0	100
1242	0	1	0	15	25	90	0	97
1252	0	0	0	16	28	95	3	98
1256	0	1	0	15	23	91.875	5	79
1272	0	0	0	18	32	96.875	0	100
1274	0	0	0	18	27	95.625	0	100
1317	0	0	0	14	12	53.75	4	94
1325	0	0	0	14	12	67.5	4	96
1333	0	0	0	18	27	67.5	0	100
1359	0	0	0	18	24	71.25	3	97
1371	0	0	0	18	28	96.875	0	100
1393	0	0	0	15	28	85.625	1	95
1395	0	0	0	15	27	81.25	2	91
1403	0	0	0	18	31	98.125	0	100
1407	0	0	0	18	28	86.25	0	100
1421	0	0	1	14	28	100	3	105
1452	0	0	0	18	30	91.25	0	100
1457	0	0	1	15	32	100	0	100
1460	0	0	1	18	32	98.125	0	100
1474	0	0	1	18	19	82.5	5	96
1485	0	0	0	18	31	96.25	5	100
1493	0	0	0	16	20	55	4	83
1498	0	0	0	18	32	98.125	2	100
1511	0	0	0	18	30	96.25	5	100
1522	0	0	1	18	32	98.75	1	100
1545	0	0	0	18	32	98.75	4	100
1555	0	0	0	18	32	98.125	6	100
1561	0	0	0	11	8	26.25	2	69
1573	0	0	0	18	30	95	1	100
1575	0	0	0	18	31	96.25	0	100
1598	0	0	0	18	28	96.25	1	100
1605	0	0	0	18	29	87.5	1	95
1616	0	0	0	16	32	91.875	2	100
1627	0	1	0	18	29	97.5	0	100
1629	0	0	0	18	30	91.25	1	100
1653	0	0	0	18	31	98.75	0	100
1659	0	0	0	18	32	94.375	3	105
1672	0	0	0	18	30	86.25	0	105
1702	0	1	0	18	29	98.75	0	100
1726	0	1	0	18	30	93.75	0	100
1729	0	1	0	11	14	36.875	6	58
1737	0	0	0	18	30	97.5	0	100
1738	0	0	0	10	20	78.125	1	98
1757	0	1	1	18	30	83.75	0	100
1760	0	0	0	18	27	88.75	4	88.7381
1766	0	0	1	18	26	99.375	1	100
1798	0	1	0	8	13	92.8349	3	75
1806	0	1	0	18	30	96.875	0	100
1821	0	0	0	18	32	95	2	98
1822	0	0	1	18	32	100	0	100
1838	0	0	0	18	32	100	1	100
1849	0	0	0	18	29	98.125	0	100
1862	0	0	1	15	27	92.5	0	100
1865	0	0	0	18	30	90.625	3	98
1868	0	0	1	18	28	95.625	0	100
1929	0	0	0	17	31	96.25	1	100
1939	0	0	0	8	25	56.25	5	92
1957	0	0	0	18	29	97.5	0	100
1963	0	0	0	18	32	95.625	3	100
1964	0	0	1	16	17	62.5	4	77
1986	0	0	1	13	32	100	3	105
2003	0	0	0	14	32	90	0	85
2014	0	0	0	15	29	90	0	100
2016	0	0	0	12	24	50.625	6	75
2020	0	0	0	15	30	93.125	0	100
2061	0	0	0	18	12	15.625	0	85
2065	0	1	0	14	26	53.75	2	100
2096	0	0	0	18	30	97.5	0	100
2118	0	0	0	18	31	98.125	0	100
2121	0	0	1	18	29	86.875	3	100
2157	0	1	0	18	32	96.875	0	100
2174	0	0	0	16	25	86.25	5	95
2214	0	0	0	18	23	90	3	100
2221	0	0	0	16	29	90.625	1	98
2227	0	0	0	18	30	94.375	2	100
2237	0	1	0	18	32	98.75	0	100
2241	0	0	0	18	30	87.5	3	100
2249	0	0	0	18	22	78.125	3	92
2290	0	1	0	10	26	87.5	2	94
2303	0	0	1	15	18	31.25	2	80
2371	0	0	0	18	32	96.25	0	100
2447	0	0	0	18	32	100	6	105
2457	0	0	0	18	31	98.75	0	100
2459	0	0	0	16	24	58.125	0	83
2477	0	0	0	15	32	100	1	100
2489	0	0	0	14	25	71.25	4	96
2505	0	0	0	10	14	49.375	0	94
2511	0	0	0	18	30	94.375	3	88.7381
2609	0	0	0	12	16	47.5	1	98
2619	0	1	0	12	30	77.5	2	88
2685	0	0	0	18	29	98.75	0	105
2797	0	0	0	18	32	100	0	100
2841	0	0	0	18	13	27.5	0	72
2848	0	0	0	7	11	21.25	6	84
2878	0	0	0	18	30	97.5	4	100
2884	0	0	1	10	23	70.625	3	104
2899	0	0	1	12	23	52.5	6	74
2920	0	0	1	13	17	60.625	4	98
2964	0	0	0	14	18	79.375	4	95
3005	0	0	0	18	30	83.75	0	92
3012	0	0	0	15	7	35.625	5	71
3023	0	0	1	18	23	90.625	5	100
3111	0	0	0	16	29	72.5	3	95
3116	0	0	1	15	17	81.25	5	91
3118	0	0	0	12	23	41.875	3	57
3120	0	0	0	12	24	63.75	1	95
3141	0	0	0	18	32	95	1	105
3153	0	0	0	15	29	95	0	100
3177	0	0	0	18	26	50.625	0	87
3222	0	1	0	11	0	0	3	32
3226	0	0	0	15	25	93.125	3	94
3234	0	0	0	5	0	0	4	43
3237	0	0	1	18	32	100	0	105
3262	0	0	0	8	6	28.75	2	41
3279	0	0	0	12	29	63.75	4	96
405	0	1	0	9	9	92.8349	12	71
424	0	0	0	13	17	92.8349	8	86
651	0	0	0	12	16	35	9	78
887	0	0	0	12	13	76.25	11	88
1098	0	0	1	11	13	30	7	82
1190	0	0	1	18	28	82.5	9	98
1218	0	0	0	13	8	1.875	11	76
1323	0	0	1	18	29	78.125	7	95
1363	0	0	0	13	15	80.625	14	90
1487	0	0	0	17	26	94.375	9	100
1501	0	0	1	16	23	82.5	7	98
1528	0	0	1	15	17	91.875	7	98
1559	0	0	0	15	32	98.75	7	100
1676	0	1	0	13	22	53.125	11	75
1692	0	1	1	7	12	33.75	8	67
1696	0	0	1	12	12	19.375	11	70
1841	0	0	0	7	9	92.8349	8	65
1903	0	0	0	9	16	52.5	7	77
2207	0	0	0	18	32	93.125	7	100
2210	0	0	1	15	24	92.5	9	100
2212	0	0	1	16	6	29.375	9	57
2421	0	0	0	15	18	87.5	7	96
2532	0	1	0	13	9	41.875	13	71
2607	0	0	0	10	13	14.375	7	63
2846	0	0	1	11	11	33.125	7	70
2958	0	0	0	12	16	28.125	8	85
3059	0	0	0	12	16	35.625	7	81
3088	0	0	0	12	2	8.75	18	54
3092	0	0	0	11	10	45	16	86
3103	0	0	0	10	24	15.625	16	80
3117	0	1	0	17	14	58.75	7	74
3119	0	1	0	15	21	84.375	7	94
37	1	1	1	15	26	88.125	3	94
49	1	0	0	17	27	95.625	0	100
55	1	0	0	18	29	83.125	3	98
59	1	0	0	13	26	88.75	4	92
69	1	0	1	9	19	51.25	4	91
77	1	0	0	13	26	82.5	3	82
79	1	0	0	17	20	56.875	1	89
81	1	0	0	13	20	63.125	2	100
281	1	0	0	15	30	72.5	1	105
304	1	0	0	13	24	92.5	2	86
398	1	1	0	14	23	99.375	0	105
449	1	0	0	16	21	34.375	4	84
477	1	1	0	18	32	96.875	2	100
507	1	0	0	18	30	95	3	100
513	1	0	0	13	19	92.8349	4	68
539	1	1	0	12	13	62.5	5	63
555	1	0	0	10	12	62.5	5	63
588	1	0	0	18	32	91.875	3	105
592	1	1	0	18	28	84.375	3	105
613	1	0	0	18	27	95	0	100
623	1	0	1	18	32	96.875	3	100
658	1	0	0	17	30	96.25	2	98
662	1	0	1	18	28	85.625	3	100
672	1	0	1	18	30	96.875	3	100
674	1	1	1	18	27	96.25	0	100
681	1	0	0	13	24	73.125	4	88
685	1	0	0	10	21	81.875	3	74
693	1	1	1	15	24	77.5	4	75
699	1	0	0	12	27	93.125	0	100
705	1	0	0	18	27	98.75	0	100
708	1	0	1	15	27	93.75	0	100
711	1	0	0	18	27	66.25	0	95
719	1	0	0	18	32	100	2	100
727	1	0	1	15	27	71.25	0	93
729	1	0	0	17	26	92.5	3	96
737	1	0	0	13	27	93.75	3	96
743	1	0	0	13	30	96.25	2	98
744	1	0	0	5	10	58.75	6	75
755	1	0	1	18	29	90.625	0	100
759	1	0	0	18	27	96.875	0	90
768	1	0	1	15	27	95.625	0	100
771	1	0	0	15	24	81.25	3	78
772	1	0	0	17	20	38.75	1	81
774	1	0	0	18	32	96.875	2	100
778	1	0	0	18	28	75.625	2	95
784	1	0	1	18	32	96.875	1	100
789	1	0	0	16	30	95	3	96
791	1	0	0	15	20	58.75	2	91
797	1	0	0	16	27	93.125	0	100
799	1	1	1	18	30	83.75	3	95
801	1	0	0	14	29	78.125	0	89
802	1	0	1	18	31	93.75	0	100
814	1	0	0	12	18	39.375	2	93
823	1	0	1	16	32	96.875	2	100
842	1	0	1	15	24	76.25	4	86
847	1	0	0	18	27	95	0	100
851	1	0	0	18	29	96.875	0	100
860	1	0	0	7	16	49.375	2	77
864	1	0	0	11	21	51.875	5	100
865	1	0	0	18	27	96.25	0	105
869	1	0	0	18	31	100	3	100
872	1	0	0	17	27	95.625	2	105
874	1	0	1	15	16	64.375	3	88.7381
894	1	0	0	18	27	76.25	0	95
898	1	0	0	18	27	87.5	0	100
901	1	0	1	9	26	83.75	0	85
903	1	0	0	18	26	96.875	0	100
909	1	0	0	18	29	91.25	0	100
911	1	0	0	14	26	70.625	0	89
914	1	0	1	18	25	57.5	0	75
916	1	0	0	15	23	90	0	98
924	1	0	0	18	28	84.375	3	95
934	1	0	0	18	29	96.25	0	100
937	1	0	0	18	29	83.125	1	100
941	1	0	0	18	28	94.375	3	98
947	1	0	1	18	27	91.25	0	100
951	1	0	0	18	25	71.25	0	88
954	1	0	0	18	27	95.625	0	100
956	1	0	0	18	27	94.375	0	100
966	1	0	0	18	32	95.625	2	100
971	1	0	1	18	29	86.25	4	100
977	1	0	1	18	28	92.5	3	96
994	1	0	1	16	32	96.875	2	100
1003	1	1	0	18	27	93.75	0	105
1008	1	0	1	13	20	81.25	3	78
1009	1	0	1	18	28	95.625	0	100
1016	1	1	0	18	25	66.25	0	80
1017	1	0	0	9	9	53.125	4	94
1027	1	0	0	18	28	78.75	2	95
1042	1	0	1	17	28	71.25	1	76
1044	1	0	1	15	31	98.125	2	100
1046	1	0	0	18	15	76.875	0	87
1048	1	0	0	18	27	87.5	0	100
1054	1	0	0	16	32	95.625	1	100
1058	1	0	0	15	27	95.625	0	100
1060	1	0	1	18	29	94.375	0	100
1066	1	0	0	15	30	93.125	3	98
1068	1	0	0	18	31	92.5	3	100
1070	1	0	0	17	32	83.75	2	100
1072	1	1	1	18	32	98.75	1	100
1074	1	0	0	18	32	95.625	2	96
1078	1	0	0	17	30	87.5	1	100
1082	1	0	0	18	29	88.75	3	100
1086	1	0	0	18	29	85.625	3	98
1088	1	0	0	18	29	90	3	100
1092	1	0	0	18	30	83.75	3	100
1102	1	0	0	18	29	95.625	0	100
1104	1	0	0	18	30	95.625	5	98
1106	1	0	1	16	29	93.125	3	95
1112	1	0	1	18	27	96.25	0	100
1114	1	0	1	18	27	96.25	0	100
1116	1	0	1	18	25	95	0	100
1118	1	0	0	18	30	96.25	0	100
1120	1	0	0	16	26	96.25	0	100
1172	1	1	0	18	29	95.625	0	100
1174	1	0	0	13	27	91.875	0	100
1178	1	0	0	17	25	91.875	0	100
1194	1	0	0	18	28	95	0	100
1198	1	0	0	7	14	29.375	6	49
1200	1	0	0	16	23	83.125	5	91
1202	1	0	1	15	25	83.75	1	90
1204	1	1	1	18	28	93.75	0	100
1208	1	1	0	18	29	98.125	0	100
1210	1	0	0	15	29	81.875	2	95
1214	1	1	1	17	26	90	0	100
1228	1	0	0	15	27	97.5	0	88.7381
1240	1	0	0	17	27	95.625	0	100
1244	1	0	0	18	30	93.75	0	105
1250	1	0	0	15	27	93.125	3	98
1254	1	0	0	18	31	94.375	0	100
1294	1	0	1	18	28	77.5	3	100
1329	1	0	0	12	7	54.375	3	86
1339	1	0	0	17	26	63.75	0	88
1345	1	0	0	10	13	75.625	0	80
1353	1	0	0	7	16	53.125	0	68
1361	1	0	0	15	32	99.375	0	100
1367	1	0	0	18	29	96.875	0	100
1373	1	0	1	16	29	87.5	2	100
1387	1	1	0	15	29	87.5	3	95
1389	1	0	0	18	29	89.375	2	100
1409	1	0	1	18	32	94.375	3	100
1413	1	0	0	17	30	90	0	100
1433	1	0	0	18	29	83.75	2	100
1435	1	0	0	18	32	91.875	0	100
1459	1	0	0	18	32	93.75	0	100
1466	1	0	0	14	17	88.125	3	98
1468	1	0	0	18	32	90.625	0	100
1473	1	0	0	13	31	93.75	0	100
1475	1	0	0	18	30	93.125	0	100
1478	1	0	1	18	29	96.875	0	88.7381
1480	1	0	0	18	28	89.375	6	100
1488	1	0	1	15	13	43.125	5	80
1491	1	0	0	12	25	81.875	1	96
1500	1	0	0	18	25	76.25	3	95
1507	1	0	0	18	28	96.25	1	100
1513	1	0	0	18	29	96.875	1	88.7381
1515	1	0	1	18	31	98.75	0	100
1527	1	0	0	18	32	98.75	1	100
1543	1	0	0	16	28	96.25	0	100
1544	1	0	0	18	29	96.875	0	100
1566	1	0	0	15	22	80	3	88
1581	1	1	0	18	28	96.25	0	100
1582	1	0	0	18	32	100	1	100
1586	1	0	1	18	29	96.25	0	100
1593	1	0	0	18	28	94.375	1	100
1604	1	0	1	18	28	95.625	0	100
1611	1	0	0	11	25	91.875	0	100
1614	1	0	0	18	32	100	0	100
1624	1	0	0	18	29	97.5	0	100
1632	1	0	0	18	32	94.375	0	100
1634	1	0	0	18	29	98.75	0	100
1636	1	0	0	18	31	97.5	0	100
1648	1	0	0	18	30	87.5	2	100
1651	1	0	0	18	26	95.625	1	94
1665	1	0	0	18	32	100	0	100
1667	1	0	0	18	32	98.125	2	100
1670	1	0	0	18	31	93.125	2	105
1686	1	0	0	18	28	85	0	100
1698	1	0	1	18	29	95.625	1	88.7381
1716	1	0	0	18	32	98.125	4	100
1724	1	0	0	18	29	86.25	3	100
1725	1	0	0	9	16	34.375	5	78
1733	1	0	0	18	32	100	0	100
1742	1	0	0	18	26	91.875	0	100
1743	1	0	0	18	32	97.5	0	100
1746	1	0	0	16	27	91.25	5	98
1749	1	0	1	18	22	80	0	100
1750	1	0	0	18	28	77.5	0	98
1754	1	0	0	18	27	88.75	1	95
1762	1	1	0	18	32	99.375	5	100
1764	1	1	0	18	31	96.875	2	100
1767	1	0	1	9	16	78.125	3	87
1775	1	0	0	18	30	89.375	0	95
1778	1	0	0	18	27	85.625	2	95
1780	1	0	0	12	6	36.875	5	76
1783	1	0	0	18	30	95.625	0	100
1791	1	0	0	18	29	98.125	3	100
1794	1	0	1	8	16	76.875	2	91
1804	1	0	1	16	27	86.25	1	88.7381
1805	1	0	0	18	32	99.375	0	100
1809	1	0	1	18	30	98.125	2	100
1820	1	0	1	16	22	86.875	1	100
1834	1	0	0	18	26	88.125	5	98
1842	1	0	0	18	23	85	4	98
1851	1	0	0	17	24	92.5	5	100
1853	1	0	0	18	32	100	0	100
1854	1	0	0	18	30	95.625	0	100
1878	1	0	0	6	14	40	0	79
1887	1	0	0	16	29	96.25	0	100
1898	1	0	1	15	16	92.8349	3	79
1902	1	0	0	15	27	81.25	1	96
1909	1	1	0	16	24	61.25	1	100
1911	1	0	1	15	28	92.5	3	98
1915	1	0	0	18	28	94.375	0	100
1920	1	0	0	18	32	100	0	100
1924	1	0	0	18	31	95.625	0	100
1934	1	0	0	15	28	73.75	2	105
1944	1	0	1	18	31	96.875	0	100
1959	1	0	1	15	24	87.5	2	100
1965	1	0	0	18	32	100	0	100
1974	1	0	0	15	11	92.8349	4	63
1975	1	0	0	18	25	90	1	100
1977	1	1	0	13	28	89.375	6	98
1984	1	0	0	18	32	100	0	100
1992	1	1	0	11	25	92.8349	6	96
1993	1	1	0	18	28	91.875	0	100
1998	1	0	0	18	32	100	0	100
2012	1	0	0	15	32	98.125	2	100
2031	1	0	0	18	32	96.875	2	85
2037	1	0	0	17	27	84.375	2	100
2047	1	0	0	18	29	90.625	4	100
2051	1	0	0	10	9	46.875	2	97
2052	1	0	0	15	26	95	3	100
2067	1	0	1	18	32	100	3	100
2077	1	0	1	10	5	38.75	4	78
2088	1	0	0	13	23	86.25	0	90
2094	1	0	0	10	20	51.875	0	74
2099	1	0	0	18	32	95.625	6	98
2101	1	0	0	18	31	99.375	0	100
2103	1	0	0	15	32	100	0	105
2115	1	0	0	15	29	93.75	5	100
2122	1	0	0	13	25	88.75	5	94
2134	1	0	0	17	26	85.625	5	92
2136	1	0	0	16	30	100	3	100
2138	1	0	0	13	19	58.125	1	90
2153	1	0	0	13	24	67.5	2	92
2155	1	0	0	18	30	95	0	100
2165	1	1	0	18	31	98.75	0	100
2168	1	0	0	18	32	99.375	0	100
2171	1	0	0	18	29	95	5	100
2178	1	0	0	15	24	83.75	3	95
2180	1	0	1	18	30	95	5	100
2183	1	0	0	18	31	96.875	0	100
2185	1	0	1	18	31	99.375	0	100
2187	1	0	0	13	17	86.25	3	93
2188	1	0	0	15	28	94.375	0	100
2191	1	0	1	18	31	97.5	1	100
2194	1	0	1	18	31	96.25	0	100
2198	1	0	0	18	26	95	2	100
2206	1	0	0	18	28	95	0	100
2216	1	0	0	18	32	100	0	100
2218	1	1	0	15	23	75.625	5	95
2220	1	0	0	15	28	71.875	4	97
2223	1	0	0	18	32	100	1	100
2235	1	0	1	15	14	69.375	5	68
2253	1	0	0	14	27	52.5	2	80
2255	1	0	0	15	28	86.25	3	95
2259	1	0	0	18	26	90.625	3	98
2261	1	0	0	7	23	85	4	95
2263	1	0	0	17	24	79.375	3	95
2265	1	0	0	18	32	98.125	2	100
2269	1	1	1	18	32	96.875	2	100
2273	1	0	0	18	24	90	5	103
2277	1	0	0	12	16	78.125	0	94
2285	1	0	1	15	22	89.375	0	100
2291	1	0	0	18	32	100	0	100
2292	1	0	0	11	19	51.25	0	84
2299	1	0	1	18	30	95	3	98
2325	1	0	0	18	32	95.625	1	100
2327	1	0	0	11	23	88.75	0	92
2331	1	0	0	18	31	96.875	0	100
2340	1	0	0	17	27	84.375	5	105
2344	1	0	0	18	25	94.375	0	100
2354	1	0	0	15	25	94.375	3	100
2359	1	0	1	15	20	77.5	3	92
2383	1	0	0	11	12	10	5	57
2417	1	0	1	18	26	98.125	1	100
2423	1	0	1	15	27	82.5	4	95
2425	1	0	0	18	31	98.125	1	100
2431	1	0	1	18	28	98.125	1	100
2449	1	0	0	18	32	96.875	3	100
2463	1	0	1	18	32	99.375	1	100
2466	1	1	0	17	23	57.5	0	93
2467	1	0	1	18	31	98.75	1	100
2473	1	0	0	18	19	55.625	5	95
2483	1	0	0	10	24	58.75	1	89
2485	1	0	0	18	25	64.375	0	94
2495	1	0	0	9	13	25	5	82
2503	1	0	0	18	32	99.375	0	100
2512	1	0	0	9	4	61.25	3	94
2514	1	1	0	5	13	84.375	4	96
2525	1	0	1	18	28	95.625	0	100
2531	1	0	1	15	16	43.75	6	89
2545	1	0	0	15	25	89.375	1	100
2553	1	0	0	9	9	16.875	0	72
2559	1	0	0	10	13	35.625	0	69
2567	1	0	0	18	32	89.375	4	100
2569	1	0	1	18	32	96.25	0	100
2623	1	1	0	15	19	63.75	2	79
2631	1	0	0	15	17	63.75	0	80
2645	1	0	0	12	18	28.75	1	93
2751	1	0	0	18	25	73.125	0	105
2753	1	0	0	15	32	100	4	105
2761	1	0	0	18	29	97.5	4	100
2775	1	0	1	13	17	81.25	4	100
2779	1	1	0	16	32	87.5	0	100
2793	1	0	1	15	27	69.375	5	95
2795	1	0	0	11	13	15.625	0	65
2811	1	0	0	14	23	93.75	5	103
2819	1	0	0	11	14	13.75	5	80
2821	1	0	0	18	32	76.875	3	100
2825	1	0	0	15	23	51.875	0	92
2829	1	0	0	7	12	48.75	2	88
2831	1	0	0	9	22	62	5	87
2852	1	0	0	18	29	87.5	6	100
2856	1	0	0	15	13	20.625	0	73
2860	1	0	0	15	18	55.625	4	73
2862	1	0	0	11	11	51.875	0	91
2864	1	0	0	15	12	50	3	74
2876	1	0	0	11	21	51.875	3	86
2900	1	0	0	15	20	50	3	88.7381
2903	1	0	0	18	32	96.875	0	100
2906	1	0	0	13	14	22.5	5	73
2925	1	0	0	17	32	91.875	6	87
2965	1	0	0	18	26	81.25	3	92
3007	1	1	0	18	21	51.875	0	89
3009	1	0	1	12	24	93.125	3	98
3053	1	0	0	18	32	98.125	3	97
3064	1	0	0	15	25	96.875	3	98
3078	1	0	0	14	25	77.5	2	88
3113	1	0	1	18	29	88.75	0	93
3131	1	0	0	15	28	88.75	2	98
3204	1	0	0	18	27	86.875	4	91
3212	1	0	0	18	23	89.375	5	100
3224	1	0	0	15	28	90	1	94
3228	1	0	0	18	27	75	4	80
3230	1	0	0	18	18	74.375	4	92
3232	1	0	1	15	22	36.875	5	82
3256	1	0	0	10	18	68.75	0	100
3264	1	0	0	18	30	96.875	3	100
3282	1	0	1	13	15	62	4	88
3284	1	1	0	15	28	69.375	4	90
3317	1	0	0	12	19	50	2	84
3394	1	0	0	15	23	63.75	2	95
3447	1	0	0	15	20	53.125	3	85
35	1	0	1	13	19	2.5	7	86
45	1	1	0	14	13	15	11	55
99	1	0	0	7	7	0	9	55
103	1	0	0	15	15	25.625	8	62
273	1	0	0	9	23	56.25	8	105
487	1	0	0	13	18	78.75	12	54
495	1	0	0	13	12	33.75	10	84
561	1	0	1	12	18	66.875	7	87
603	1	0	0	14	25	75.625	7	95
644	1	0	0	9	17	58.125	9	89
656	1	0	0	10	6	1.25	8	44
670	1	0	0	5	10	49.375	10	73
678	1	0	0	12	18	78.125	15	92
807	1	0	0	14	24	13.75	9	54
810	1	0	0	8	26	67.5	7	86
877	1	0	0	15	18	82.5	8	98
967	1	0	1	12	10	43.75	11	90
1096	1	0	0	10	13	29.375	7	82
1162	1	0	0	6	11	31.25	8	55
1270	1	1	1	15	23	78.125	9	89
1296	1	0	0	16	30	79.375	7	95
1313	1	0	0	5	17	21.25	12	51
1319	1	1	0	10	24	26.875	11	71
1331	1	0	0	15	10	12.5	15	80
1355	1	0	0	15	29	94.375	13	100
1502	1	0	1	15	12	75	10	89
1535	1	0	0	12	17	44.375	9	63
1579	1	0	1	15	20	72.5	8	80
1587	1	0	0	10	6	30.625	25	89
1719	1	0	0	13	18	46.25	7	49
1736	1	0	0	17	22	95	14	100
1747	1	0	1	18	17	41.25	10	86
1803	1	0	0	7	4	0	7	36
1818	1	0	0	12	25	76.25	8	81
1896	1	0	0	7	13	92.8349	13	70
1941	1	0	1	18	26	92.5	7	98
1962	1	0	0	11	6	92.8349	7	63
2028	1	0	0	8	13	28.125	8	68
2311	1	0	0	6	17	22.5	12	62
2321	1	1	0	14	8	4.375	12	74
2352	1	0	1	12	27	83.75	12	88.7381
2390	1	0	0	12	26	22.5	12	66
2393	1	0	1	18	13	28.125	7	80
2405	1	0	0	17	19	70.625	9	92
2406	1	0	0	15	18	83.125	7	95
2409	1	0	0	5	5	0	18	65
2445	1	0	0	8	16	78.125	9	85
2452	1	0	0	16	19	73.125	7	93
2479	1	1	0	12	24	20	11	59
2486	1	0	0	15	18	93.125	9	88.7381
2491	1	0	0	15	7	75	17	85
2529	1	0	0	12	23	89.375	12	100
2536	1	0	0	12	19	56.25	10	58
2647	1	0	0	15	26	66.875	10	84
2683	1	1	0	9	16	23.75	7	76
2719	1	0	0	14	19	34.375	13	67
2755	1	0	0	15	24	85	13	93
2769	1	0	0	15	8	16.875	15	75
2773	1	0	0	12	29	95	8	100
2781	1	0	0	15	23	82.5	17	95
2803	1	0	0	10	29	86.875	7	90
2833	1	0	0	7	12	51.875	11	62
2836	1	0	0	11	32	91.875	14	100
2880	1	0	0	12	17	45	9	93
2893	1	0	1	15	16	43.75	7	66
2927	1	0	0	14	32	91.25	7	100
2935	1	0	0	7	10	13.75	14	57
2937	1	0	0	11	20	26.25	12	88
2942	1	0	0	15	16	20.625	7	87
2962	1	0	1	12	18	16.875	9	56
2968	1	0	1	14	18	51.25	12	74
2973	1	0	0	13	16	92.8349	28	79
3008	1	0	0	7	9	8.75	13	72
3013	1	0	0	11	11	13.75	34	10
3048	1	0	0	6	17	62	7	84
3056	1	1	0	18	18	83.75	13	89
3058	1	0	0	15	16	69.375	7	90
3062	1	0	0	8	26	39.375	40	14
3082	1	0	0	12	22	4.375	15	57
3086	1	0	0	7	14	35	15	69
3106	1	0	0	13	29	78.125	11	85
3124	1	0	0	15	22	78.75	10	84
3148	1	1	0	18	21	80	11	100
3160	1	0	1	11	18	40.625	11	100
3167	1	0	1	12	12	3.75	14	63
3173	1	0	0	14	24	61.25	8	85
3175	1	0	0	9	5	5	8	63
3181	1	0	0	11	1	33.75	26	88
3183	1	0	0	18	14	24.375	15	72
3192	1	0	0	13	23	73.125	11	82
3194	1	0	0	11	10	3.75	15	79
3200	1	0	0	13	30	68.75	9	97
3210	1	1	1	12	16	71.25	15	92
3260	1	0	0	17	24	83.75	11	95
3274	1	0	0	15	24	90.625	7	90
3286	1	0	0	15	16	78.125	20	92
3333	1	1	0	11	15	27.5	11	78
3335	1	0	0	12	16	66.25	9	85
3355	1	0	0	18	20	75	24	88.7381
3390	1	0	0	14	26	51.25	7	80
3416	1	0	0	11	25	31.25	16	52
3479	1	0	0	11	15	27.5	11	78
3490	1	0	0	15	20	81.25	7	96
3507	1	0	0	10	17	0	11	39
